# Supplementary material for: 2-(3-Pyridinio)benzimidazolium penta­chloridoanti­monate(III) monohydrate
Source: Acta Crystallogr Sect E Struct Rep Online. 2009 May 23;65(Pt 6):m674. doi: 10.1107/S1600536809018935 (PMC2969637; doi:10.1107/S1600536809018935)
Supplement: Supplementary file 1 [file e-65-0m674-sup1.cif]

##############################################################################
###                                                                        ###
###        Electronic paper (Acta Crystallographica Section E)             ###
###                                                                        ###
##############################################################################
#                                                                            #
# This CIF contains the data in a paper accepted for publication in Acta     #
# Crystallographica Section E. It conforms to the requirements of Notes      #
# for Authors for Section E, and has been peer reviewed under the auspices   #
# of the IUCr Commission on Journals.                                        #
#                                                                            #
# Full details of the Crystallographic Information File format               #
# are given in the paper "The Crystallographic Information File (CIF):       #
# a New Standard Archive File for Crystallography" by S. R. Hall, F. H.      #
# Allen and I. D. Brown [Acta Cryst. (1991), A47, 655-685].                  #
#                                                                            #
# The current version of the core CIF dictionary is obtainable from          #
# ftp://ftp.iucr.org/pub/cif_core.dic. The current version number is 2.4.    #
#                                                                            #
# Software is freely available for graphical display of the structure(s) in  #
# this CIF.  For information consult the CIF home page http://www.iucr.org/  #
# cif/home.html                                                              #
#                                                                            #
# This file may be used for bona fide research purposes within the           #
# scientific community so long as proper attribution is given to the journal # 
# article from which it was obtained.                                        #
#                                                                            #
##############################################################################
                                             
data_I
_audit_creation_method     SHELXL-97
_chemical_name_systematic
;
2-(3-Pyridinio)benzimidazolium pentachloridoantimonate(III) monohydrate
;
_chemical_name_common     ?
_chemical_formula_moiety     'C12 H11 N3 2+, Cl5 Sb 2-, H2 O'
_chemical_formula_sum     'C12 H13 Cl5 N3 O Sb'
_chemical_formula_iupac     '(C12 H11 N3) [Sb Cl5], H2 O'
_chemical_formula_weight     514.25
_chemical_melting_point     ?
_symmetry_cell_setting     monoclinic
_symmetry_space_group_name_H-M     'P 21/c'
_symmetry_space_group_name_Hall     '-P 2ybc'
loop_
    _symmetry_equiv_pos_as_xyz
    'x, y, z'
    '-x, y+1/2, -z+1/2'
    '-x, -y, -z'
    'x, -y-1/2, z-1/2'
_cell_length_a     9.2619(19)
_cell_length_b     13.425(3)
_cell_length_c     14.380(3)
_cell_angle_alpha     90.00
_cell_angle_beta     102.27(3)
_cell_angle_gamma     90.00
_cell_volume     1747.2(7)
_cell_formula_units_Z     4
_cell_measurement_reflns_used     1647
_cell_measurement_theta_min     3.03
_cell_measurement_theta_max     27.57
_cell_measurement_temperature     293(2)
_exptl_crystal_description     prism
_exptl_crystal_colour     colourless
_exptl_crystal_size_max     0.25
_exptl_crystal_size_mid     0.22
_exptl_crystal_size_min     0.19
_exptl_crystal_density_diffrn     1.955
_exptl_crystal_density_meas     ?
_exptl_crystal_density_method     'not measured'
_exptl_crystal_F_000     1000
_exptl_absorpt_coefficient_mu     2.346
_exptl_absorpt_correction_type     multi-scan
_exptl_absorpt_process_details     '(CrystalClear; Rigaku, 2005)'
_exptl_absorpt_correction_T_min     0.8916
_exptl_absorpt_correction_T_max     0.9641
_exptl_special_details
;
;
_diffrn_ambient_temperature     293(2)
_diffrn_radiation_type     MoK\a
_diffrn_radiation_wavelength     0.71073
_diffrn_radiation_source     'fine-focus sealed tube'
_diffrn_radiation_monochromator     graphite
_diffrn_measurement_device_type     'Rigaku SCXmini'
_diffrn_measurement_method     \w
_diffrn_detector_area_resol_mean     13.6612
_diffrn_reflns_number     15623
_diffrn_reflns_av_R_equivalents     0.0432
_diffrn_reflns_av_sigmaI/netI     0.0324
_diffrn_reflns_theta_min     3.03
_diffrn_reflns_theta_max     26.00
_diffrn_reflns_theta_full     26.00
_diffrn_measured_fraction_theta_max     0.994
_diffrn_measured_fraction_theta_full     0.994
_diffrn_reflns_limit_h_min     -11
_diffrn_reflns_limit_h_max     11
_diffrn_reflns_limit_k_min     -16
_diffrn_reflns_limit_k_max     16
_diffrn_reflns_limit_l_min     -17
_diffrn_reflns_limit_l_max     17
_diffrn_standards_number     0
_diffrn_standards_interval_count     .
_diffrn_standards_interval_time     .
_diffrn_standards_decay_%     ?
_refine_special_details
;
Refinement of <i>F</i>^2^ against ALL reflections. The weighted <i>R</i>-factor
<i>wR</i> and goodness of fit <i>S</i> are based on <i>F</i>^2^, conventional
<i>R</i>-factors <i>R</i> are based on <i>F</i>, with <i>F</i> set to zero for
negative <i>F</i>^2^. The threshold expression of <i>F</i>^2^ >
\s(<i>F</i>^2^) is used only for calculating <i>R</i>-factors(gt) <i>etc</i>.
and is not relevant to the choice of reflections for refinement.
<i>R</i>-factors based on <i>F</i>^2^ are statistically about twice as large
as those based on <i>F</i>, and <i>R</i>- factors based on ALL data will be
even larger.
;
_reflns_number_total     3410
_reflns_number_gt     3037
_reflns_threshold_expression     I>2\s(I)
_refine_ls_structure_factor_coef     Fsqd
_refine_ls_matrix_type     full
_refine_ls_R_factor_all     0.0338
_refine_ls_R_factor_gt     0.0278
_refine_ls_wR_factor_gt     0.0646
_refine_ls_wR_factor_ref     0.0678
_refine_ls_goodness_of_fit_ref     0.930
_refine_ls_restrained_S_all     0.978
_refine_ls_number_reflns     3410
_refine_ls_number_parameters     199
_refine_ls_number_restraints     6
_refine_ls_hydrogen_treatment     constr
_refine_ls_weighting_scheme     calc
_refine_ls_weighting_details
         'calc w=1/[\s^2^(Fo^2^)+(0.0319P)^2^+2.5497P] where P=(Fo^2^+2Fc^2^)/3'
_atom_sites_solution_hydrogens     geom
_atom_sites_solution_primary     direct
_atom_sites_solution_secondary     difmap
_refine_ls_shift/su_max     0.001
_refine_ls_shift/su_mean     0.000
_refine_diff_density_max     0.321
_refine_diff_density_min     -0.475
_refine_ls_extinction_method     none
_refine_ls_extinction_coef     ?
loop_
    _atom_type_symbol
    _atom_type_description
    _atom_type_scat_dispersion_real
    _atom_type_scat_dispersion_imag
    _atom_type_scat_source
    'C' 'C' 0.0033 0.0016
                         'International Tables Vol C Tables 4.2.6.8 and 6.1.1.4'
    'H' 'H' 0.0000 0.0000
                         'International Tables Vol C Tables 4.2.6.8 and 6.1.1.4'
    'N' 'N' 0.0061 0.0033
                         'International Tables Vol C Tables 4.2.6.8 and 6.1.1.4'
    'O' 'O' 0.0106 0.0060
                         'International Tables Vol C Tables 4.2.6.8 and 6.1.1.4'
    'Cl' 'Cl' 0.1484 0.1585
                         'International Tables Vol C Tables 4.2.6.8 and 6.1.1.4'
    'Sb' 'Sb' -0.5866 1.5461
                         'International Tables Vol C Tables 4.2.6.8 and 6.1.1.4'
_computing_data_collection     'CrystalClear (Rigaku, 2005)'
_computing_cell_refinement     'CrystalClear (Rigaku, 2005)'
_computing_data_reduction     'CrystalClear (Rigaku, 2005)'
_computing_structure_solution     'SHELXS97 (Sheldrick, 2008)'
_computing_structure_refinement     'SHELXL97 (Sheldrick, 2008)'
_computing_molecular_graphics     'SHELXTL (Sheldrick, 2008)'
_computing_publication_material     'SHELXL97 (Sheldrick, 2008)'
loop_
    _atom_site_type_symbol
    _atom_site_label
    _atom_site_fract_x
    _atom_site_fract_y
    _atom_site_fract_z
    _atom_site_U_iso_or_equiv
    _atom_site_adp_type
    _atom_site_calc_flag
    _atom_site_refinement_flags
    _atom_site_occupancy
    _atom_site_disorder_assembly
    _atom_site_disorder_group
    Sb Sb1 0.98691(2) 0.410246(16) 0.112742(15) 0.02964(9) Uani d D 1 . .
    Cl Cl1 0.98813(10) 0.24807(7) 0.17778(7) 0.0451(2) Uani d . 1 . .
    Cl Cl2 1.06091(10) 0.48665(7) 0.29163(6) 0.0446(2) Uani d D 1 . .
    Cl Cl3 0.93983(10) 0.34774(8) -0.06139(6) 0.0445(2) Uani d D 1 . .
    Cl Cl4 1.25689(10) 0.38926(8) 0.11321(8) 0.0516(3) Uani d D 1 . .
    Cl Cl5 0.68651(10) 0.39170(8) 0.09585(6) 0.0434(2) Uani d D 1 . .
    C C1 0.5091(3) 0.3717(2) 0.4685(2) 0.0280(7) Uani d . 1 . .
    C C2 0.4622(4) 0.3711(3) 0.3703(2) 0.0346(7) Uani d . 1 . .
    H H2A 0.3631 0.3642 0.3409 0.042 Uiso calc R 1 . .
    C C3 0.5715(4) 0.3813(3) 0.3187(3) 0.0412(9) Uani d . 1 . .
    H H3A 0.5457 0.3804 0.2526 0.049 Uiso calc R 1 . .
    C C4 0.7199(4) 0.3929(3) 0.3638(3) 0.0463(10) Uani d . 1 . .
    H H4A 0.7901 0.3989 0.3265 0.056 Uiso calc R 1 . .
    C C5 0.7658(4) 0.3958(3) 0.4611(3) 0.0433(9) Uani d . 1 . .
    H H5A 0.8646 0.4046 0.4905 0.052 Uiso calc R 1 . .
    C C6 0.6566(4) 0.3849(2) 0.5131(2) 0.0304(7) Uani d . 1 . .
    C C7 0.5252(3) 0.3714(2) 0.6244(2) 0.0280(7) Uani d . 1 . .
    C C8 0.4838(4) 0.3694(2) 0.7169(2) 0.0289(7) Uani d . 1 . .
    C C9 0.5913(4) 0.3773(3) 0.7992(2) 0.0376(8) Uani d . 1 . .
    H H9A 0.6906 0.3812 0.7963 0.045 Uiso calc R 1 . .
    N N3 0.5509(4) 0.3794(2) 0.8830(2) 0.0421(7) Uani d . 1 . .
    H H3B 0.6190 0.3841 0.9338 0.051 Uiso calc R 1 . .
    C C11 0.4115(5) 0.3745(3) 0.8920(3) 0.0417(9) Uani d . 1 . .
    H H11A 0.3891 0.3776 0.9520 0.050 Uiso calc R 1 . .
    C C12 0.3373(4) 0.3627(3) 0.7250(2) 0.0364(8) Uani d . 1 . .
    H H12A 0.2630 0.3566 0.6705 0.044 Uiso calc R 1 . .
    N N1 0.4320(3) 0.3631(2) 0.54084(18) 0.0285(6) Uani d . 1 . .
    H H1A 0.3383 0.3538 0.5328 0.034 Uiso calc R 1 . .
    N N2 0.6611(3) 0.3840(2) 0.6097(2) 0.0335(6) Uani d . 1 . .
    H H2B 0.7396 0.3905 0.6536 0.040 Uiso calc R 1 . .
    C C10 0.3011(4) 0.3649(3) 0.8128(3) 0.0407(8) Uani d . 1 . .
    H H10A 0.2031 0.3599 0.8182 0.049 Uiso calc R 1 . .
    O O1W 0.1429(3) 0.3470(2) 0.4754(2) 0.0636(9) Uani d . 1 . .
    H H1WA 0.1260 0.3892 0.4303 0.076 Uiso d R 1 . .
    H H1WB 0.0951 0.2925 0.4676 0.076 Uiso d R 1 . .
loop_
    _atom_site_aniso_label
    _atom_site_aniso_U_11
    _atom_site_aniso_U_22
    _atom_site_aniso_U_33
    _atom_site_aniso_U_12
    _atom_site_aniso_U_13
    _atom_site_aniso_U_23
    Sb1 0.02958(13) 0.02996(14) 0.02782(13) -0.00150(9) 0.00262(9) 0.00183(9)
    Cl1 0.0391(5) 0.0362(5) 0.0563(6) -0.0002(4) 0.0014(4) 0.0136(4)
    Cl2 0.0442(5) 0.0505(5) 0.0366(5) -0.0094(4) 0.0033(4) -0.0069(4)
    Cl3 0.0465(5) 0.0524(6) 0.0302(4) 0.0073(4) -0.0016(4) -0.0029(4)
    Cl4 0.0338(5) 0.0687(7) 0.0536(6) -0.0061(4) 0.0121(4) -0.0013(5)
    Cl5 0.0362(5) 0.0638(6) 0.0294(4) 0.0076(4) 0.0051(4) -0.0009(4)
    C1 0.0268(16) 0.0268(16) 0.0303(17) -0.0023(13) 0.0056(13) 0.0006(13)
    C2 0.0346(18) 0.0373(19) 0.0307(17) -0.0029(15) 0.0042(14) 0.0015(15)
    C3 0.050(2) 0.041(2) 0.0347(19) 0.0018(17) 0.0125(17) 0.0028(16)
    C4 0.043(2) 0.052(2) 0.050(2) 0.0057(18) 0.0234(19) 0.0063(18)
    C5 0.0252(18) 0.054(2) 0.052(2) 0.0025(16) 0.0107(16) -0.0012(18)
    C6 0.0258(16) 0.0304(17) 0.0345(18) 0.0018(13) 0.0051(14) 0.0005(14)
    C7 0.0243(16) 0.0278(16) 0.0296(17) -0.0012(13) 0.0003(13) 0.0004(13)
    C8 0.0297(16) 0.0262(16) 0.0284(16) -0.0001(13) 0.0011(13) 0.0001(13)
    C9 0.0345(19) 0.042(2) 0.0316(18) -0.0054(15) -0.0032(15) -0.0015(15)
    N3 0.0470(19) 0.0465(19) 0.0260(15) -0.0043(14) -0.0073(13) -0.0020(13)
    C11 0.056(2) 0.039(2) 0.0301(19) -0.0013(17) 0.0093(17) -0.0027(16)
    C12 0.0316(18) 0.043(2) 0.0312(18) -0.0028(15) -0.0005(14) 0.0018(15)
    N1 0.0199(13) 0.0392(16) 0.0252(13) -0.0065(11) 0.0026(10) 0.0025(12)
    N2 0.0215(13) 0.0430(17) 0.0331(15) -0.0011(12) -0.0008(11) -0.0007(13)
    C10 0.039(2) 0.048(2) 0.0365(19) -0.0003(17) 0.0103(16) -0.0029(17)
    O1W 0.0352(15) 0.074(2) 0.073(2) -0.0205(14) -0.0072(14) 0.0269(17)
_geom_special_details
;
All e.s.d.'s (except the e.s.d. in the dihedral angle between two l.s. planes)
are estimated using the full covariance matrix. The cell e.s.d.'s are taken
into account individually in the estimation of e.s.d.'s in distances, angles
and torsion angles; correlations between e.s.d.'s in cell parameters are only
used when they are defined by crystal symmetry. An approximate (isotropic)
treatment of cell e.s.d.'s is used for estimating e.s.d.'s involving l.s.
planes.
;
loop_
    _geom_bond_atom_site_label_1
    _geom_bond_atom_site_label_2
    _geom_bond_site_symmetry_2
    _geom_bond_distance
    _geom_bond_publ_flag
    Sb1 Cl1 . 2.3687(10) ?
    Sb1 Cl4 . 2.5149(11) ?
    Sb1 Cl3 . 2.5885(10) ?
    Sb1 Cl2 . 2.7184(11) ?
    Sb1 Cl5 . 2.7522(11) ?
    C1 C2 . 1.386(5) ?
    C1 N1 . 1.387(4) ?
    C1 C6 . 1.391(4) ?
    C2 C3 . 1.383(5) ?
    C2 H2A . 0.9300 ?
    C3 C4 . 1.398(6) ?
    C3 H3A . 0.9300 ?
    C4 C5 . 1.374(6) ?
    C4 H4A . 0.9300 ?
    C5 C6 . 1.388(5) ?
    C5 H5A . 0.9300 ?
    C6 N2 . 1.381(4) ?
    C7 N2 . 1.331(4) ?
    C7 N1 . 1.327(4) ?
    C7 C8 . 1.461(4) ?
    C8 C9 . 1.379(5) ?
    C8 C12 . 1.389(5) ?
    C9 N3 . 1.336(5) ?
    C9 H9A . 0.9300 ?
    N3 C11 . 1.327(5) ?
    N3 H3B . 0.8600 ?
    C11 C10 . 1.365(5) ?
    C11 H11A . 0.9300 ?
    C12 C10 . 1.374(5) ?
    C12 H12A . 0.9300 ?
    N1 H1A . 0.8600 ?
    N2 H2B . 0.8600 ?
    C10 H10A . 0.9300 ?
    O1W H1WA . 0.8501 ?
    O1W H1WB . 0.8499 ?
loop_
    _geom_angle_atom_site_label_1
    _geom_angle_atom_site_label_2
    _geom_angle_atom_site_label_3
    _geom_angle_site_symmetry_1
    _geom_angle_site_symmetry_3
    _geom_angle
    _geom_angle_publ_flag
    Cl1 Sb1 Cl4 . . 88.55(4) ?
    Cl1 Sb1 Cl3 . . 93.99(4) ?
    Cl4 Sb1 Cl3 . . 85.94(4) ?
    Cl1 Sb1 Cl2 . . 89.66(4) ?
    Cl4 Sb1 Cl2 . . 89.38(4) ?
    Cl3 Sb1 Cl2 . . 173.98(3) ?
    Cl1 Sb1 Cl5 . . 82.62(3) ?
    Cl4 Sb1 Cl5 . . 167.42(4) ?
    Cl3 Sb1 Cl5 . . 85.76(4) ?
    Cl2 Sb1 Cl5 . . 99.46(4) ?
    C2 C1 N1 . . 131.6(3) ?
    C2 C1 C6 . . 122.4(3) ?
    N1 C1 C6 . . 106.0(3) ?
    C3 C2 C1 . . 116.0(3) ?
    C3 C2 H2A . . 122.0 ?
    C1 C2 H2A . . 122.0 ?
    C2 C3 C4 . . 121.5(4) ?
    C2 C3 H3A . . 119.3 ?
    C4 C3 H3A . . 119.3 ?
    C5 C4 C3 . . 122.4(4) ?
    C5 C4 H4A . . 118.8 ?
    C3 C4 H4A . . 118.8 ?
    C4 C5 C6 . . 116.2(3) ?
    C4 C5 H5A . . 121.9 ?
    C6 C5 H5A . . 121.9 ?
    N2 C6 C5 . . 132.3(3) ?
    N2 C6 C1 . . 106.3(3) ?
    C5 C6 C1 . . 121.4(3) ?
    N2 C7 N1 . . 108.8(3) ?
    N2 C7 C8 . . 126.0(3) ?
    N1 C7 C8 . . 125.2(3) ?
    C9 C8 C12 . . 118.3(3) ?
    C9 C8 C7 . . 119.8(3) ?
    C12 C8 C7 . . 121.8(3) ?
    N3 C9 C8 . . 119.0(3) ?
    N3 C9 H9A . . 120.5 ?
    C8 C9 H9A . . 120.5 ?
    C11 N3 C9 . . 123.5(3) ?
    C11 N3 H3B . . 118.2 ?
    C9 N3 H3B . . 118.2 ?
    N3 C11 C10 . . 119.7(3) ?
    N3 C11 H11A . . 120.2 ?
    C10 C11 H11A . . 120.2 ?
    C10 C12 C8 . . 120.6(3) ?
    C10 C12 H12A . . 119.7 ?
    C8 C12 H12A . . 119.7 ?
    C7 N1 C1 . . 109.4(3) ?
    C7 N1 H1A . . 125.3 ?
    C1 N1 H1A . . 125.3 ?
    C7 N2 C6 . . 109.5(3) ?
    C7 N2 H2B . . 125.3 ?
    C6 N2 H2B . . 125.3 ?
    C11 C10 C12 . . 118.9(4) ?
    C11 C10 H10A . . 120.5 ?
    C12 C10 H10A . . 120.5 ?
    H1WA O1W H1WB . . 117.8 ?
loop_
    _geom_hbond_atom_site_label_D
    _geom_hbond_atom_site_label_H
    _geom_hbond_atom_site_label_A
    _geom_hbond_site_symmetry_A
    _geom_hbond_distance_DH
    _geom_hbond_distance_HA
    _geom_hbond_distance_DA
    _geom_hbond_angle_DHA
    N1 H1A O1W . 0.86 1.82 2.652(4) 160.7
    N3 H3B Cl5 1_556 0.86 2.28 3.056(3) 149.7
    N2 H2B Cl2 3_766 0.86 2.48 3.179(3) 139.4
    O1W H1WA Cl2 1_455 0.85 2.35 3.197(3) 171.5
    O1W H1WB Cl3 4_466 0.85 2.35 3.198(3) 173.7
data_global
_journal_date_recd_electronic     2009-05-12
_journal_date_accepted     2009-05-19
_journal_name_full     'Acta Crystallographica, Section E'
_journal_year     2009
_journal_volume     65
_journal_issue      6
_journal_page_first     m674
_journal_page_last     m674
_journal_paper_category     QM
_journal_coeditor_code     RZ2324
_publ_contact_author_name     'Hai-Jun Xu'
_publ_contact_author_address
;
Ordered Matter Science Research Center,
College of Chemistry and Chemical Engineering,
Southeast University,
Nanjing 211189, China
;
_publ_contact_author_email     'xuhj@seu.edu.cn'
_publ_contact_author_fax     '86-25-52090626'
_publ_contact_author_phone     '86-25-52090626'
_publ_section_title
;
2-(3-Pyridinio)benzimidazolium pentachloridoantimonate(III) monohydrate
;
loop_
    _publ_author_name
    _publ_author_footnote
    _publ_author_address
    'Cui, Li-Jing' .
;
Ordered Matter Science Research Center,
College of Chemistry and Chemical Engineering,
Southeast University,
Nanjing 211189, People's Republic of China
;
    'Xu, Hai-Jun' .
;
Ordered Matter Science Research Center,
College of Chemistry and Chemical Engineering,
Southeast University,
Nanjing 211189, People's Republic of China
;
    'Pan, Ke-Ji' .
;
Ordered Matter Science Research Center,
College of Chemistry and Chemical Engineering,
Southeast University,
Nanjing 211189, People's Republic of China
;
