# Supplementary material for: 2-(3-Pyridinio)benzimidazolium penta­chloridoanti­monate(III) monohydrate
Source: Acta Crystallogr Sect E Struct Rep Online. 2009 May 23;65(Pt 6):m674. doi: 10.1107/S1600536809018935 (PMC2969637; doi:10.1107/S1600536809018935)
Supplement: Supplementary file 2 [file e-65-0m674-Isup2.hkl]

# 
# h,k,l, Fc-squared, Fo-squared, sigma(Fo-squared) and status flag 
# 
data_I
_shelx_title ' shelxl in P2(1)/c' 
_shelx_refln_list_code          4 
_shelx_F_calc_maximum      269.62 
_exptl_crystal_F_000      1000.00 
_reflns_d_resolution_high  0.8108 
 
loop_ 
 _symmetry_equiv_pos_as_xyz 
 'x, y, z' 
 '-x, y+1/2, -z+1/2' 
 '-x, -y, -z' 
 'x, -y-1/2, z-1/2' 
 
_cell_length_a     9.2619 
_cell_length_b    13.4252 
_cell_length_c    14.3802 
_cell_angle_alpha  90.000 
_cell_angle_beta  102.273 
_cell_angle_gamma  90.000 
 
_shelx_F_squared_multiplier     1.000 
 
loop_ 
 _refln_index_h 
 _refln_index_k 
 _refln_index_l 
 _refln_F_squared_calc 
 _refln_F_squared_meas 
 _refln_F_squared_sigma 
 _refln_observed_status 
   2   0   0    66428.75    55048.26    709.11 o 
   4   0   0    45520.10    47356.21   1215.38 o 
   5   0   0     3744.64     3581.49     84.96 o 
   6   0   0     7722.93     7699.26    250.49 o 
   7   0   0     6347.71     6444.06    411.41 o 
   8   0   0     1234.62     1218.58    138.41 o 
   9   0   0     1925.46     1883.96    105.11 o 
  10   0   0      174.85      237.85     48.01 o 
  11   0   0      109.35      125.45     38.93 o 
   2   1   0        6.38       20.39      8.39 o 
   3   1   0     4409.21     4857.57    275.30 o 
   4   1   0     7542.36     7870.15    145.20 o 
   5   1   0     1921.33     2147.91     47.89 o 
   6   1   0     3063.59     3045.33     79.28 o 
   7   1   0     4456.35     4266.84     95.78 o 
   8   1   0      390.06      410.30     29.75 o 
   9   1   0      180.69      258.91     27.16 o 
  10   1   0      883.34      863.07     54.22 o 
  11   1   0      621.24      647.59     50.03 o 
   0   2   0     5942.94     5983.23    111.99 o 
   1   2   0     2210.24     2085.24     56.09 o 
   2   2   0      305.63      293.45      7.18 o 
   3   2   0     2467.26     2637.94     41.08 o 
   4   2   0     1167.97     1162.21     28.84 o 
   5   2   0       46.41       58.95     10.22 o 
   6   2   0        3.08        5.09      8.16 o 
   7   2   0        1.20       39.02     23.42 o 
   8   2   0        0.81       -1.18     14.50 o 
   9   2   0        1.32        0.63     15.46 o 
  10   2   0        0.65       14.08     17.79 o 
  11   2   0        0.47        8.25     19.71 o 
   1   3   0     3067.79     3100.85     60.88 o 
   3   3   0     1563.73     1597.19     36.72 o 
   4   3   0     3493.80     3460.89     52.91 o 
   5   3   0       73.56      127.04     13.56 o 
   6   3   0      945.60      895.35     58.84 o 
   7   3   0     5102.39     4927.69    110.60 o 
   8   3   0      438.17      440.14     30.42 o 
   9   3   0      193.69      159.57     24.32 o 
  10   3   0     1555.44     1601.31     74.54 o 
   1   4   0    19453.36    19582.70    350.04 o 
   3   4   0     4492.32     4305.88     80.99 o 
   4   4   0     5671.56     6176.82     96.00 o 
   5   4   0       49.96       98.08      8.51 o 
   6   4   0     1565.35     1638.45     51.04 o 
   7   4   0     2148.02     2146.84     58.89 o 
   8   4   0      356.40      397.25     28.47 o 
   9   4   0      878.49      948.82     48.00 o 
  10   4   0       13.46      -29.04     19.36 o 
   1   5   0      223.88      273.84     13.53 o 
   2   5   0       76.06       84.19      6.49 o 
   3   5   0      773.98      783.76     18.24 o 
   4   5   0      708.95      701.26     18.94 o 
   5   5   0       22.58       60.56     10.18 o 
   6   5   0       61.84       94.74     16.51 o 
   7   5   0       41.75       83.27     13.02 o 
   8   5   0     1004.18     1028.40     40.47 o 
   9   5   0      848.87      950.50     49.29 o 
  10   5   0      576.77      521.36     41.66 o 
   0   6   0    20453.61    19875.27    542.65 o 
   1   6   0    10728.31    10512.40    204.82 o 
   2   6   0     5440.16     5235.15     73.59 o 
   3   6   0    23568.12    23434.20    380.19 o 
   4   6   0    21473.00    21854.93    362.67 o 
   5   6   0    12186.81    12324.69    221.80 o 
   6   6   0     9741.13     9393.49    237.17 o 
   7   6   0     9090.62     8837.47    184.12 o 
   8   6   0     6200.57     6015.60    159.18 o 
   9   6   0     4022.70     3906.62    154.18 o 
  10   6   0     1894.64     1790.10     82.46 o 
   1   7   0     2633.65     2522.22     51.92 o 
   2   7   0      202.92      212.02     15.58 o 
   3   7   0     1911.37     1954.39     38.16 o 
   4   7   0     2546.56     2481.61     51.22 o 
   5   7   0       87.05       98.37     12.19 o 
   6   7   0      660.37      681.35     33.75 o 
   7   7   0     4151.21     4133.34     95.96 o 
   8   7   0      439.23      454.98     28.61 o 
   9   7   0      233.32      269.90     30.05 o 
  10   7   0     1298.73     1440.69     79.02 o 
   0   8   0    34531.93    33275.82   1086.08 o 
   1   8   0     3178.97     3283.22    116.95 o 
   2   8   0      698.76      803.92     24.83 o 
   3   8   0      806.20      708.36     19.65 o 
   4   8   0      724.76      707.45     24.23 o 
   5   8   0      556.08      599.93     22.30 o 
   6   8   0        0.31       20.61     11.71 o 
   7   8   0        0.28        2.40     16.98 o 
   8   8   0      108.16      174.42     28.02 o 
   9   8   0        3.44       19.26     19.91 o 
   1   9   0      808.47      763.24     24.69 o 
   2   9   0       37.67       63.64     14.55 o 
   3   9   0      220.89      216.72     18.28 o 
   4   9   0      553.21      532.69     25.59 o 
   5   9   0      399.40      412.64     20.39 o 
   6   9   0       92.24      119.61     14.40 o 
   7   9   0      504.34      438.62     23.99 o 
   8   9   0      521.93      480.97     41.97 o 
   9   9   0      197.57      182.38     32.94 o 
   0  10   0     4740.04     4697.81    191.90 o 
   1  10   0     1575.29     1555.80     42.85 o 
   2  10   0       95.44      146.27     19.48 o 
   3  10   0     4146.91     4101.34    105.18 o 
   4  10   0     2837.40     2779.43     79.98 o 
   5  10   0      864.46      925.83     44.65 o 
   6  10   0      581.98      652.59     37.26 o 
   7  10   0      778.41      747.04     44.11 o 
   8  10   0      480.06      479.48     38.04 o 
   1  11   0       68.25       57.07     17.93 o 
   2  11   0     1943.62     1891.56     75.46 o 
   3  11   0      332.03      307.95     22.90 o 
   4  11   0      493.02      487.54     27.84 o 
   5  11   0     1797.73     1860.93     65.39 o 
   6  11   0      735.70      807.19     39.35 o 
   7  11   0       23.73       62.32     17.63 o 
   8  11   0      221.59      275.12     44.76 o 
   0  12   0     1499.26     1595.46     94.22 o 
   1  12   0    17747.37    17540.19    530.49 o 
   2  12   0     5135.41     5254.45    173.96 o 
   3  12   0     5544.75     5486.83    150.59 o 
   4  12   0     3116.53     3150.54     98.03 o 
   5  12   0     3850.42     3593.91    114.17 o 
   6  12   0     1419.70     1443.70     74.59 o 
   7  12   0     1066.46      982.97     51.25 o 
   1  13   0      183.33      207.18     43.34 o 
   2  13   0       50.34       40.67     21.16 o 
   3  13   0       17.97        8.30     19.23 o 
   4  13   0      207.41      221.98     28.41 o 
   5  13   0      105.68      147.06     26.30 o 
   6  13   0       67.30      121.76     30.37 o 
   0  14   0      312.45      365.90     59.07 o 
   1  14   0       31.65       36.12     27.47 o 
   2  14   0      144.81      181.30     28.71 o 
   3  14   0      454.07      481.20     40.37 o 
   4  14   0      194.77      208.00     31.40 o 
   5  14   0       87.00       62.81     25.93 o 
   1  15   0       59.86       35.88     22.51 o 
   2  15   0      239.46      212.85     31.42 o 
   3  15   0        0.85       53.95     30.47 o 
   4  15   0       27.47       17.13     23.31 o 
   0  16   0      130.27      160.32     47.96 o 
   1  16   0     2524.27     2218.89    112.06 o 
   2  16   0      246.27      254.46     37.49 o 
 -11   1   1      275.99      295.56     35.36 o 
 -10   1   1       77.71      122.06     30.83 o 
  -9   1   1      115.27      126.05     21.73 o 
  -8   1   1        0.64        5.27     23.03 o 
  -7   1   1      624.96      689.93     33.93 o 
  -6   1   1     1464.29     1313.90     25.75 o 
  -5   1   1     8110.24     8397.44    136.42 o 
  -4   1   1     9465.41     9814.74    227.70 o 
  -3   1   1    35484.35    32238.27    378.38 o 
  -2   1   1    15807.43    15105.88    227.48 o 
   2   1   1      515.24      399.57     10.52 o 
   3   1   1    13334.46    13584.48    164.02 o 
   4   1   1    10318.52    10518.55    145.91 o 
   5   1   1     1409.85     1592.07     36.22 o 
   6   1   1     1098.99     1086.16     36.86 o 
   7   1   1     7715.77     7806.52    202.86 o 
   8   1   1     2251.71     2227.78     76.69 o 
   9   1   1      697.35      714.18     40.81 o 
  10   1   1     3353.08     3280.91    128.31 o 
 -11   2   1     1667.44     1815.06     89.06 o 
 -10   2   1     2246.32     2040.36     89.37 o 
  -9   2   1      555.66      586.83     36.43 o 
  -8   2   1     6404.43     6410.15    184.90 o 
  -7   2   1    17640.33    16532.80    351.73 o 
  -6   2   1     3156.47     3060.69     65.82 o 
  -5   2   1     6396.83     6759.44     94.53 o 
  -4   2   1    25488.09    24390.80    304.17 o 
  -3   2   1    46599.00    43967.35    566.71 o 
  -2   2   1     7675.36     7984.11    101.05 o 
  -1   2   1    20919.35    18355.90    423.06 o 
   0   2   1     6450.96     6680.58    118.13 o 
   1   2   1    24810.40    23713.28    296.64 o 
   3   2   1     1794.17     1826.93     27.73 o 
   4   2   1     2830.43     3064.25     48.24 o 
   5   2   1      498.00      468.75     23.01 o 
   6   2   1      133.24      135.88     14.43 o 
   7   2   1      151.64      190.93     28.18 o 
   8   2   1        6.17       21.13     16.97 o 
   9   2   1      529.07      555.99     35.33 o 
  10   2   1      237.31      265.50     31.77 o 
 -11   3   1        1.21      -16.78     20.95 o 
 -10   3   1       11.46       26.85     21.00 o 
  -9   3   1        1.05       18.31     16.89 o 
  -8   3   1      405.97      426.28     28.63 o 
  -7   3   1      658.73      563.79     28.21 o 
  -6   3   1     1458.04     1441.78     57.06 o 
  -5   3   1       10.16       53.79     12.91 o 
  -4   3   1      291.07      358.11     12.56 o 
  -3   3   1     3411.48     3669.19     76.49 o 
  -2   3   1      182.25      192.29      8.76 o 
  -1   3   1     3548.77     3598.08    119.96 o 
   0   3   1      675.36      668.48     21.13 o 
   1   3   1    13938.84    14729.40    142.41 o 
   3   3   1     8546.27     8838.73    156.73 o 
   4   3   1     4254.89     4320.62     67.66 o 
   5   3   1       75.33      108.17      9.38 o 
   6   3   1      306.84      336.31     20.88 o 
   7   3   1      177.04      194.96     14.14 o 
   8   3   1      187.54      222.87     19.02 o 
   9   3   1      579.38      561.40     35.94 o 
  10   3   1       50.94       48.83     26.68 o 
 -10   4   1     1227.08     1302.10     66.25 o 
  -9   4   1      762.18      781.40     42.83 o 
  -8   4   1     1766.77     1827.80     69.60 o 
  -7   4   1     3861.72     3748.32    108.55 o 
  -6   4   1     2220.21     2157.71     69.37 o 
  -5   4   1     1972.28     1932.61     43.26 o 
  -4   4   1     9411.90     9581.72    161.88 o 
  -3   4   1     9172.33     9479.23    128.16 o 
  -2   4   1     3075.50     3024.41     40.84 o 
  -1   4   1     4131.04     4018.76     67.61 o 
   0   4   1    22151.37    22040.38    426.54 o 
   1   4   1    16363.12    15825.02    305.77 o 
   2   4   1     6870.06     6958.34     87.41 o 
   3   4   1     6533.24     6597.62     94.18 o 
   4   4   1     2428.39     2419.21     42.95 o 
   5   4   1      673.06      677.27     29.83 o 
   6   4   1      162.14      180.32     15.24 o 
   7   4   1       25.38       13.25     11.00 o 
   8   4   1       26.86       17.40     15.23 o 
   9   4   1        5.59       -9.01     16.84 o 
  10   4   1       81.60      134.20     24.94 o 
 -10   5   1        3.14       56.89     21.67 o 
  -9   5   1      325.37      325.95     31.08 o 
  -8   5   1        1.06       12.73     14.04 o 
  -7   5   1      279.30      266.68     18.69 o 
  -6   5   1      124.04      109.04     11.59 o 
  -5   5   1      952.30     1035.03     25.64 o 
  -4   5   1      535.36      495.16     17.81 o 
  -3   5   1     5206.80     5294.16     80.68 o 
  -2   5   1     1764.37     1723.31     39.64 o 
  -1   5   1     9195.91     9139.05    112.49 o 
   0   5   1    15765.14    14987.13    397.14 o 
   1   5   1    23058.18    23133.08    357.48 o 
   2   5   1    10032.93    10068.37    155.87 o 
   3   5   1    27157.98    26499.80    388.27 o 
   4   5   1    23549.02    24032.40    388.39 o 
   5   5   1     8020.04     8185.44    146.56 o 
   6   5   1     5791.80     5669.56    128.01 o 
   7   5   1    12219.74    12185.67    250.00 o 
   8   5   1     2988.02     2931.70     97.70 o 
   9   5   1      502.03      544.14     36.32 o 
  10   5   1     1894.86     1778.57     85.64 o 
 -10   6   1      378.97      311.43     34.58 o 
  -9   6   1        0.35       39.45     20.68 o 
  -8   6   1     1010.20      941.74     37.80 o 
  -7   6   1     3522.23     3396.86     76.99 o 
  -6   6   1       43.29       44.03     11.07 o 
  -5   6   1      262.02      288.68     14.17 o 
  -4   6   1     1988.42     1991.16     40.52 o 
  -3   6   1     3897.24     3896.51     64.73 o 
  -1   6   1      192.98      201.19     10.90 o 
   0   6   1      256.33      312.40     14.87 o 
   1   6   1     2175.56     2293.01     44.60 o 
   2   6   1     1570.17     1775.11     28.84 o 
   3   6   1      853.96      865.84     20.03 o 
   4   6   1      850.98     1273.33    132.37 o 
   5   6   1      154.40      146.92     12.83 o 
   6   6   1       94.57       89.73     14.16 o 
   7   6   1        0.91        8.46     10.37 o 
   8   6   1       72.58       81.24     15.94 o 
   9   6   1      417.74      531.54     41.12 o 
  10   6   1       96.04      112.72     28.17 o 
 -10   7   1       69.27       73.55     25.54 o 
  -9   7   1       68.08      115.07     30.70 o 
  -8   7   1      138.05      141.40     22.94 o 
  -7   7   1      174.36      206.08     19.79 o 
  -6   7   1      456.32      481.40     23.83 o 
  -5   7   1       85.80      141.35     19.37 o 
  -4   7   1      196.76      209.54     12.56 o 
  -3   7   1      236.09      270.79     12.21 o 
  -2   7   1      689.79      769.58     30.73 o 
  -1   7   1      307.31      348.98     16.95 o 
   0   7   1     5529.26     5533.56    119.56 o 
   1   7   1     1297.67     1267.37     42.97 o 
   2   7   1    10859.12    11066.95    144.65 o 
   3   7   1     4661.08     4602.36     77.62 o 
   4   7   1     6072.01     6074.64    112.06 o 
   5   7   1     6124.67     6122.65    123.68 o 
   6   7   1     6906.84     7131.67    171.11 o 
   7   7   1     2854.84     2805.27     74.84 o 
   8   7   1     2424.13     2286.03     66.87 o 
   9   7   1     1690.31     1761.31     77.15 o 
  -9   8   1     1003.72      888.26     51.04 o 
  -8   8   1     2524.68     2335.03     76.48 o 
  -7   8   1     5306.94     5229.86    122.04 o 
  -6   8   1     2421.61     2487.32     69.80 o 
  -5   8   1     1289.79     1225.18     40.32 o 
  -4   8   1     6812.85     6772.54    126.64 o 
  -3   8   1     4996.29     5106.82     90.99 o 
  -2   8   1      630.16      636.56     18.45 o 
  -1   8   1      713.71      699.43     28.68 o 
   0   8   1     9379.20     9385.42    174.17 o 
   1   8   1     6357.46     6438.39    157.36 o 
   2   8   1     2797.89     2825.62     65.58 o 
   3   8   1     4935.39     4788.14     98.54 o 
   4   8   1     2937.39     3005.11     62.93 o 
   5   8   1     1546.38     1575.18     43.00 o 
   6   8   1      885.15      849.17     34.12 o 
   7   8   1       59.60       70.76     13.41 o 
   8   8   1       19.98       34.07     22.84 o 
   9   8   1      109.22       73.41     29.38 o 
  -9   9   1      255.20      304.29     38.16 o 
  -8   9   1       49.91       23.85     15.04 o 
  -7   9   1      737.07      701.64     30.66 o 
  -6   9   1      372.58      350.60     23.58 o 
  -5   9   1      924.95      935.15     38.14 o 
  -4   9   1      330.31      299.57     24.29 o 
  -3   9   1      681.74      655.95     23.40 o 
  -2   9   1        4.29       -0.05      4.89 o 
  -1   9   1      236.40      233.08     12.16 o 
   0   9   1      388.52      385.05     24.13 o 
   1   9   1       97.20      119.95     17.11 o 
   2   9   1      155.91      156.07     18.27 o 
   3   9   1      447.65      408.43     21.89 o 
   4   9   1      708.13      717.15     41.45 o 
   5   9   1       38.39       73.78     19.08 o 
   6   9   1      119.57      112.40     13.06 o 
   7   9   1     2204.82     2094.18     63.19 o 
   8   9   1      369.87      333.06     31.08 o 
   9   9   1       15.80      -16.59     25.15 o 
  -9  10   1     1264.85     1205.71     81.94 o 
  -8  10   1      999.06      945.02     50.77 o 
  -7  10   1      830.26      816.24     46.07 o 
  -6  10   1     2677.74     2520.45    297.93 o 
  -5  10   1     1956.92     1948.03     61.63 o 
  -4  10   1     1530.90     1552.79     52.92 o 
  -3  10   1      632.73      668.77     46.84 o 
  -2  10   1     1904.27     1773.93     71.35 o 
  -1  10   1      579.27      615.09     32.89 o 
   0  10   1     1235.39     1171.35     66.50 o 
   1  10   1       30.74       44.69     11.07 o 
   2  10   1     1056.93     1004.72     36.22 o 
   3  10   1      753.99      804.92     34.51 o 
   4  10   1       66.27       99.63     18.05 o 
   5  10   1      379.49      397.93     28.34 o 
   6  10   1      363.90      388.85     32.40 o 
   7  10   1      159.30      196.06     21.70 o 
   8  10   1       48.30       52.27     19.17 o 
  -8  11   1      155.79      128.06     26.61 o 
  -7  11   1      361.07      367.66     28.49 o 
  -6  11   1     1146.66     1148.11     56.78 o 
  -5  11   1      391.77      443.59     28.60 o 
  -4  11   1     2190.60     2124.13     68.30 o 
  -3  11   1     1210.95     1120.84     51.11 o 
  -2  11   1     3044.46     3099.68    103.25 o 
  -1  11   1     1704.54     1646.33     64.38 o 
   0  11   1     4881.39     4920.76    153.62 o 
   1  11   1     1422.75     1375.79     45.54 o 
   2  11   1     4554.38     4530.96    143.75 o 
   3  11   1     2476.13     2496.48     75.94 o 
   4  11   1     3348.79     3131.46     92.96 o 
   5  11   1     2084.29     2084.94     88.92 o 
   6  11   1     3001.79     3084.30    103.91 o 
   7  11   1     2111.87     2177.57     83.68 o 
   8  11   1     1875.20     1790.50     96.88 o 
  -7  12   1      477.55      439.82     32.99 o 
  -6  12   1       39.82       86.29     30.21 o 
  -5  12   1        2.74       17.12     23.32 o 
  -4  12   1     1134.10     1108.61     45.52 o 
  -3  12   1     1195.15     1254.58     60.19 o 
  -2  12   1      289.15      307.00     30.38 o 
  -1  12   1      354.98      330.46     32.20 o 
   0  12   1     3627.73     3642.09    127.91 o 
   1  12   1     1845.56     1804.04     74.36 o 
   2  12   1      498.03      438.78     34.20 o 
   3  12   1      988.33      979.37     57.98 o 
   4  12   1      404.87      419.19     28.54 o 
   5  12   1       73.65       75.88     18.87 o 
   6  12   1       29.78       51.98     21.35 o 
   7  12   1       43.51       49.15     18.93 o 
  -7  13   1       19.88       19.94     21.22 o 
  -6  13   1      151.36      196.16     36.52 o 
  -5  13   1       82.04      112.21     24.34 o 
  -4  13   1      423.30      450.31     36.02 o 
  -3  13   1      593.19      686.73     72.53 o 
  -2  13   1     1345.93     1254.22     62.32 o 
  -1  13   1      669.15      691.51     46.19 o 
   0  13   1      660.91      590.06     40.98 o 
   1  13   1      783.91      790.87     48.50 o 
   2  13   1      888.42      906.86     51.29 o 
   3  13   1      282.77      299.98     34.31 o 
   4  13   1      139.84      129.81     25.82 o 
   5  13   1      232.11      278.37     31.95 o 
   6  13   1      262.00      310.69     36.60 o 
  -6  14   1     1252.85     1170.01     82.97 o 
  -5  14   1     1238.68     1279.68     78.75 o 
  -4  14   1     2206.54     2123.90     94.68 o 
  -3  14   1     2078.55     2042.26     92.57 o 
  -2  14   1     2417.14     2526.28    109.22 o 
  -1  14   1     1780.16     1710.40     80.56 o 
   0  14   1     2407.55     2275.12     98.61 o 
   1  14   1      357.35      398.00     38.68 o 
   2  14   1      798.64      761.65     51.61 o 
   3  14   1      238.34      268.99     31.28 o 
   4  14   1       19.37       24.72     20.12 o 
   5  14   1       30.31       28.11     23.33 o 
  -4  15   1      277.80      211.06     33.37 o 
  -3  15   1       70.34      133.89     31.06 o 
  -2  15   1      471.55      419.67     42.55 o 
  -1  15   1      151.11      177.71     38.63 o 
   0  15   1      891.21      953.29     59.24 o 
   1  15   1      136.24      230.43     31.90 o 
   2  15   1      792.92      686.24     51.14 o 
   3  15   1      320.88      332.25     44.06 o 
   4  15   1      627.87      584.42     49.40 o 
  -2  16   1      505.82      512.99     47.95 o 
  -1  16   1      781.25      742.60     61.99 o 
   0  16   1       44.40      112.63     34.89 o 
   1  16   1      156.23      229.86     33.91 o 
   2  16   1      266.80      230.20     52.89 o 
 -11   0   2     3209.90     3120.36    192.36 o 
 -10   0   2     3668.05     3537.59    190.28 o 
  -9   0   2      267.25      385.61    159.69 o 
  -8   0   2      612.97      616.57     60.37 o 
  -7   0   2    10545.37    10843.36    396.81 o 
  -6   0   2     1292.24     1418.81     63.39 o 
  -5   0   2      362.93      385.76     24.19 o 
  -4   0   2    12742.80    13013.61    585.28 o 
  -3   0   2     9940.63    10237.71    227.34 o 
  -1   0   2       68.24       84.97      5.42 o 
   2   0   2     1186.39     1369.45     29.08 o 
   3   0   2     2249.28     2451.66     51.18 o 
   4   0   2     6386.81     7012.75    145.26 o 
   5   0   2      720.99      734.27     28.25 o 
   6   0   2     2468.80     2579.21     76.88 o 
   7   0   2    11116.17    11426.59    319.14 o 
   8   0   2     1465.31     1424.16     59.77 o 
   9   0   2     1296.85     1335.52    138.41 o 
  10   0   2     1645.96     1835.51    123.07 o 
 -11   1   2      294.25      284.28     34.98 o 
 -10   1   2      219.66      204.43     28.49 o 
  -9   1   2     1783.12     1578.28     64.03 o 
  -8   1   2     1024.55     1145.31     50.35 o 
  -7   1   2     5797.11     5536.84    147.62 o 
  -6   1   2    10673.34    10739.50    247.77 o 
  -5   1   2     3816.38     3459.18     81.49 o 
  -4   1   2    34151.26    33960.52    381.89 o 
  -3   1   2    18495.13    18219.82    464.56 o 
  -2   1   2     1461.19     1356.45     27.86 o 
  -1   1   2    22113.84    19748.26    364.66 o 
   0   1   2    14966.11    13647.99    233.65 o 
   1   1   2     7613.86     7362.63    134.30 o 
   2   1   2     2784.33     2835.95     33.81 o 
   3   1   2    24062.29    24583.17    355.85 o 
   4   1   2     2694.24     2563.90     43.21 o 
   5   1   2     2459.55     2605.30     49.56 o 
   6   1   2     5210.77     5292.44    100.75 o 
   7   1   2     1079.42     1122.27     32.32 o 
   8   1   2     5250.37     5055.57    152.72 o 
   9   1   2     1786.65     1896.73     87.67 o 
  10   1   2      823.34      835.76     49.87 o 
 -11   2   2        4.99       21.29     20.90 o 
 -10   2   2       68.41       88.96     24.63 o 
  -9   2   2      497.60      496.93     33.45 o 
  -8   2   2      358.78      384.67     27.88 o 
  -7   2   2       12.67       27.63     23.82 o 
  -6   2   2      192.16      171.56      9.29 o 
  -5   2   2      124.92      132.85     10.29 o 
  -4   2   2      114.38      129.89      5.02 o 
  -3   2   2      215.28      225.05     12.29 o 
  -2   2   2      995.62     1040.24     18.39 o 
  -1   2   2      838.34      884.62     21.78 o 
   0   2   2      187.25      215.45     10.54 o 
   1   2   2       59.94       86.77      4.65 o 
   2   2   2      129.68      140.16     11.63 o 
   3   2   2     4818.22     4924.83     66.90 o 
   4   2   2     5872.78     6103.43     99.46 o 
   5   2   2     2675.29     2796.39     52.30 o 
   6   2   2     3463.13     3514.20     71.82 o 
   7   2   2     2834.65     2803.30     66.34 o 
   8   2   2     1383.05     1268.86     59.12 o 
   9   2   2      596.71      614.23     41.22 o 
  10   2   2      478.75      498.30     49.53 o 
 -11   3   2      584.42      589.09     82.57 o 
 -10   3   2      831.13      921.45     53.45 o 
  -9   3   2     2935.69     2969.83    107.11 o 
  -8   3   2     2075.17     2195.77     79.46 o 
  -7   3   2     7950.38     7929.95    208.71 o 
  -6   3   2    11869.07    11776.07    188.24 o 
  -5   3   2     2928.71     2733.11     42.36 o 
  -4   3   2    31009.26    31396.74    641.98 o 
  -3   3   2    22614.33    21585.57    386.92 o 
  -2   3   2     1618.83     1581.64     23.70 o 
  -1   3   2    25556.72    25617.01    448.94 o 
   0   3   2    20357.74    20058.36    183.82 o 
   1   3   2     5544.31     5522.32     86.71 o 
   2   3   2      649.36      619.74     27.36 o 
   3   3   2    21118.78    21314.65    290.42 o 
   4   3   2     2609.15     2499.76     43.62 o 
   5   3   2     1411.84     1568.48     37.70 o 
   6   3   2     4129.71     4186.26     84.26 o 
   7   3   2      343.73      348.75     24.73 o 
   8   3   2     2763.66     2647.70     68.80 o 
   9   3   2      640.17      658.81     49.21 o 
  10   3   2      163.60      220.99     28.11 o 
 -11   4   2     1204.81     1229.82     70.95 o 
 -10   4   2     1453.49     1424.86     70.32 o 
  -9   4   2        1.36       19.95     17.92 o 
  -8   4   2        1.39       20.17     21.99 o 
  -7   4   2     3400.81     3239.97     89.07 o 
  -6   4   2      116.03      125.95     12.21 o 
  -5   4   2     5619.66     5961.92    269.46 o 
  -4   4   2       25.19       22.92     11.24 o 
  -3   4   2     2283.61     2237.88     34.94 o 
  -2   4   2    12493.43    12756.79    161.49 o 
  -1   4   2    16223.35    16690.53    238.92 o 
   0   4   2    22046.51    21327.54    372.16 o 
   1   4   2     8681.44     8530.29    138.95 o 
   2   4   2      701.75      706.09     14.19 o 
   3   4   2     2683.58     2803.20     45.61 o 
   4   4   2     2512.86     2663.49     48.75 o 
   5   4   2     2523.78     2585.39     51.48 o 
   6   4   2        5.83       28.44     10.48 o 
   7   4   2     2129.58     2144.31     54.70 o 
   8   4   2        9.01       29.20     11.15 o 
   9   4   2       47.18       81.64     31.45 o 
  10   4   2      280.68      312.02     34.06 o 
 -10   5   2      350.95      347.98     35.33 o 
  -9   5   2       16.29       19.01     16.82 o 
  -8   5   2      720.16      794.85     40.97 o 
  -7   5   2      186.62      184.37     14.68 o 
  -6   5   2      139.99      128.50      9.98 o 
  -5   5   2     2806.80     2936.50     54.35 o 
  -4   5   2       15.27       23.23      6.74 o 
  -3   5   2     4420.22     4695.62     71.84 o 
  -2   5   2    13742.33    13780.52    186.81 o 
  -1   5   2     6791.74     7026.31    138.45 o 
   0   5   2    10958.79    11919.85    189.42 o 
   1   5   2     9202.70     9398.36    152.06 o 
   2   5   2     9938.62     9529.30    128.87 o 
   3   5   2     1956.15     1948.22     35.81 o 
   4   5   2     7715.24     7876.15    131.67 o 
   5   5   2     3938.75     3873.79     76.40 o 
   6   5   2     1439.79     1343.72     37.10 o 
   7   5   2     2835.15     2860.95     70.25 o 
   8   5   2       13.70       17.32     11.56 o 
   9   5   2      290.71      327.05     29.70 o 
  10   5   2      131.69       66.00     21.82 o 
 -10   6   2     1538.60     1635.27     79.35 o 
  -9   6   2      525.16      532.56     37.42 o 
  -8   6   2     1565.30     1645.55     66.36 o 
  -7   6   2     5600.03     5476.47    131.90 o 
  -6   6   2     1970.71     1919.60     49.33 o 
  -5   6   2     1136.23     1109.46     50.09 o 
  -4   6   2     2706.49     2712.27     51.77 o 
  -3   6   2      807.32      760.36     18.55 o 
  -2   6   2      849.89      801.89     31.38 o 
  -1   6   2      107.55      118.68     10.50 o 
   0   6   2      133.72      160.74     11.34 o 
   1   6   2        1.11       47.12      9.28 o 
   2   6   2       16.64       25.77      7.09 o 
   3   6   2     4862.29     5033.83     83.65 o 
   4   6   2     4667.85     4818.48     90.39 o 
   5   6   2      303.31      353.51     44.04 o 
   6   6   2     1953.02     1983.08     71.46 o 
   7   6   2     2248.06     2241.43     59.57 o 
   8   6   2     1073.35     1039.28     44.57 o 
   9   6   2      636.74      583.88     39.22 o 
  10   6   2     1325.73     1232.04     67.74 o 
 -10   7   2      517.44      508.78     44.56 o 
  -9   7   2     1474.61     1463.67     65.55 o 
  -8   7   2      709.49      688.41     52.40 o 
  -7   7   2     2580.51     2500.77     70.30 o 
  -6   7   2     3314.23     3298.16     81.89 o 
  -5   7   2      137.00      143.57     16.61 o 
  -4   7   2     9209.08     9351.31    166.12 o 
  -3   7   2    10511.27    10302.43    169.09 o 
  -2   7   2     2323.85     2241.57     65.93 o 
  -1   7   2    20809.52    20545.93    323.21 o 
   0   7   2    25613.46    21886.06   1337.69 o 
   1   7   2    14831.22    14533.91    273.71 o 
   2   7   2     7319.90     6720.00    162.49 o 
   3   7   2    25685.57    25498.32    409.96 o 
   4   7   2     9121.50     9308.73    169.89 o 
   5   7   2     4627.49     4578.21     95.40 o 
   6   7   2     5984.70     6006.82    148.50 o 
   7   7   2      734.05      713.23     29.07 o 
   8   7   2     2069.53     1977.26     61.60 o 
   9   7   2      405.32      421.18     36.63 o 
  -9   8   2      173.26      221.12     49.77 o 
  -8   8   2      293.92      290.98     28.77 o 
  -7   8   2      797.94      782.14     41.94 o 
  -6   8   2        6.26       15.30     11.97 o 
  -5   8   2      147.42      162.86     13.79 o 
  -4   8   2     1424.03     1456.09     35.98 o 
  -3   8   2     1188.26     1177.43     28.95 o 
  -2   8   2      603.10      582.80     25.81 o 
  -1   8   2     1217.28     1154.49     36.20 o 
   0   8   2      738.28      651.80     43.57 o 
   1   8   2     1088.62     1157.15     34.51 o 
   2   8   2     1647.51     1677.80     49.41 o 
   3   8   2       71.89      111.06     13.59 o 
   4   8   2       29.20       55.78     16.26 o 
   5   8   2     1295.55     1244.62     36.97 o 
   6   8   2       24.77       48.47     14.08 o 
   7   8   2      233.55      246.55     19.44 o 
   8   8   2      181.11      216.18     24.17 o 
   9   8   2       14.56       54.38     33.27 o 
  -9   9   2      403.66      350.87     33.44 o 
  -8   9   2     1121.94     1105.10     55.12 o 
  -7   9   2      743.82      733.82     31.47 o 
  -6   9   2      705.79      626.24     28.35 o 
  -5   9   2     1942.79     1931.77     49.23 o 
  -4   9   2      915.45      908.04     39.96 o 
  -3   9   2     4526.24     4386.99     84.00 o 
  -2   9   2     5691.58     5597.11    100.14 o 
  -1   9   2     5981.97     6110.09    129.88 o 
   0   9   2    10324.97    10041.28    255.41 o 
   1   9   2     7849.34     7894.06    205.23 o 
   2   9   2     7736.13     7653.18    172.12 o 
   3   9   2     5284.78     5158.12    126.56 o 
   4   9   2     5963.01     6042.70    152.41 o 
   5   9   2     2292.48     2295.25     70.92 o 
   6   9   2      900.84      891.96     48.47 o 
   7   9   2     1347.89     1263.26     55.09 o 
   8   9   2        3.36        4.53     13.07 o 
   9   9   2       70.96       53.23     26.36 o 
  -9  10   2      242.87      237.22     40.02 o 
  -8  10   2       42.92        8.59     29.32 o 
  -7  10   2      570.81      607.83     35.63 o 
  -6  10   2       10.08       22.19     14.09 o 
  -5  10   2       33.59       63.66     18.06 o 
  -4  10   2      378.07      373.49     18.00 o 
  -3  10   2       83.65      102.90     16.59 o 
  -2  10   2      337.23      329.90     37.22 o 
  -1  10   2       63.30       51.26     12.23 o 
   0  10   2      105.49      102.80     13.22 o 
   1  10   2       12.83       57.98     33.46 o 
   2  10   2        3.17       -5.88     11.19 o 
   3  10   2     3712.16     3859.04    208.12 o 
   4  10   2     3984.69     3858.86    121.43 o 
   5  10   2      547.37      570.99     31.43 o 
   6  10   2     2748.83     2855.23    105.90 o 
   7  10   2     2373.66     2352.22     81.78 o 
   8  10   2     1023.15      919.09     83.77 o 
  -8  11   2      107.22      127.26     30.56 o 
  -7  11   2       11.00       -0.93     13.61 o 
  -6  11   2        4.65       -7.34     15.43 o 
  -5  11   2     1272.03     1289.88     50.17 o 
  -4  11   2        0.23        7.04     11.95 o 
  -3  11   2        3.32       28.42     12.59 o 
  -2  11   2     1701.45     1704.80     66.71 o 
  -1  11   2       16.34       70.10     38.84 o 
   0  11   2       25.31       52.34     13.02 o 
   1  11   2      601.52      597.34     43.23 o 
   2  11   2     1984.67     2061.80     67.85 o 
   3  11   2        0.32       -8.80     14.66 o 
   4  11   2      434.72      422.74     28.56 o 
   5  11   2      570.63      584.47     32.98 o 
   6  11   2       11.22       36.88     16.30 o 
   7  11   2      600.38      556.76     41.74 o 
  -7  12   2      181.74      190.29     35.04 o 
  -6  12   2      726.00      674.38     43.38 o 
  -5  12   2      990.79      998.49     45.35 o 
  -4  12   2      314.10      319.00     31.89 o 
  -3  12   2      354.05      351.87     29.86 o 
  -2  12   2      367.99      410.33     32.18 o 
  -1  12   2       63.07      115.80     22.60 o 
   0  12   2        5.30       -1.85     15.28 o 
   1  12   2        3.84       -2.01     14.64 o 
   2  12   2      117.49      159.84     19.92 o 
   3  12   2       50.61      122.57     18.70 o 
   4  12   2      100.05      136.06     20.97 o 
   5  12   2      793.98      779.84     42.48 o 
   6  12   2      416.92      464.24     34.89 o 
   7  12   2      364.84      381.63     36.78 o 
  -7  13   2     1176.33     1081.46     76.81 o 
  -6  13   2     1875.71     1655.53    102.25 o 
  -5  13   2     2886.71     2766.52    111.52 o 
  -4  13   2     2966.43     2946.95    120.51 o 
  -3  13   2     5021.95     4897.86    198.05 o 
  -2  13   2     3513.47     3271.78    129.47 o 
  -1  13   2     3487.57     3534.70    131.44 o 
   0  13   2     4610.93     4672.61    186.34 o 
   1  13   2     2579.36     2606.15    104.81 o 
   2  13   2     2236.81     2269.83    102.28 o 
   3  13   2     2447.97     2414.33     99.03 o 
   4  13   2     2327.29     2374.06     88.11 o 
   5  13   2     1398.22     1429.11     63.56 o 
   6  13   2     1117.07     1097.73     60.57 o 
  -6  14   2        4.18      -24.38     28.24 o 
  -5  14   2        0.38        3.33     19.95 o 
  -4  14   2      219.03      327.98     47.84 o 
  -3  14   2       46.29       71.41     30.33 o 
  -2  14   2      210.67      252.54     33.35 o 
  -1  14   2       88.96       71.32     23.63 o 
   0  14   2        1.20      -11.13     18.76 o 
   1  14   2      105.26      125.39     25.52 o 
   2  14   2      301.65      337.41     47.63 o 
   3  14   2      107.06      122.63     26.07 o 
   4  14   2       53.82       77.37     24.27 o 
   5  14   2      262.46      357.26     37.61 o 
  -4  15   2      944.91      915.65     65.64 o 
  -3  15   2      806.82      742.48     56.08 o 
  -2  15   2     1694.20     1555.66     80.15 o 
  -1  15   2      381.31      439.72     45.01 o 
   0  15   2      271.82      236.08     32.22 o 
   1  15   2      193.92      276.71     43.12 o 
   2  15   2      440.25      452.31     42.10 o 
   3  15   2        5.07       -1.24     23.38 o 
   4  15   2      109.42      115.56     29.73 o 
  -2  16   2      128.31      154.67     33.90 o 
  -1  16   2      293.72      382.02     41.96 o 
   0  16   2      380.37      346.39     40.71 o 
   1  16   2      270.93      250.14     71.16 o 
   2  16   2      293.27      340.57     39.54 o 
 -11   1   3     1316.07     1389.20     76.82 o 
 -10   1   3     3094.40     2833.93    113.61 o 
  -9   1   3      882.53      997.97     49.50 o 
  -8   1   3     7752.46     7736.78    222.11 o 
  -7   1   3    10218.10    10048.16    260.41 o 
  -6   1   3     7204.28     7541.72    392.70 o 
  -5   1   3     6478.17     7002.09    224.51 o 
  -4   1   3    11598.51    11393.87    212.10 o 
  -3   1   3     8007.58     7776.15     72.65 o 
  -1   1   3     1161.98     1118.57     18.31 o 
   0   1   3     7890.75     7445.56    163.13 o 
   1   1   3      625.02      586.88      9.50 o 
   2   1   3       38.48       82.35     10.82 o 
   3   1   3      211.29      229.01     11.48 o 
   4   1   3        0.55       28.46     12.28 o 
   5   1   3     1006.21      963.49     26.07 o 
   6   1   3       13.39       26.38     14.77 o 
   7   1   3      236.80      262.71     22.79 o 
   8   1   3        0.08        2.78     10.15 o 
   9   1   3      874.67      864.26     52.36 o 
  10   1   3      253.56      257.43     32.67 o 
 -11   2   3       82.60       98.96     27.37 o 
 -10   2   3      239.98      208.44     27.92 o 
  -9   2   3      291.84      365.33     29.46 o 
  -8   2   3     5417.22     5257.66    156.96 o 
  -7   2   3     1699.47     1801.55     62.91 o 
  -6   2   3     2981.00     3033.13     80.50 o 
  -5   2   3     1403.47     1285.62     40.58 o 
  -4   2   3    17399.64    17389.16    202.14 o 
  -3   2   3     9158.78     8473.84    220.16 o 
  -2   2   3       14.10       37.88      6.46 o 
  -1   2   3    17823.19    16968.92    199.93 o 
   0   2   3    32694.20    30395.60    516.34 o 
   3   2   3    18637.35    18067.46    646.08 o 
   4   2   3    20703.14    21505.87    328.29 o 
   5   2   3     1530.54     1508.60     33.88 o 
   6   2   3    12979.23    13181.68    248.23 o 
   7   2   3    10377.64    10512.54    218.32 o 
   8   2   3     3557.02     3582.93     93.05 o 
   9   2   3     2347.84     2325.98     89.95 o 
  10   2   3     2551.79     2525.91    107.48 o 
 -11   3   3       92.32      142.23     28.17 o 
 -10   3   3      388.93      356.14     36.10 o 
  -9   3   3      250.12      267.16     27.56 o 
  -8   3   3      131.52      163.78     21.17 o 
  -7   3   3        2.07      -16.11     15.39 o 
  -6   3   3      428.75      420.40     18.27 o 
  -5   3   3     1548.91     1353.50     28.97 o 
  -4   3   3     2447.11     2618.12     54.32 o 
  -3   3   3     1447.33     1439.49     24.55 o 
  -2   3   3     4085.82     4419.33     57.47 o 
  -1   3   3      508.05      603.04     25.93 o 
   0   3   3     5811.24     6024.23     72.63 o 
   1   3   3     5145.61     5439.26     70.31 o 
   2   3   3     2255.01     2112.36     32.85 o 
   3   3   3     2852.42     2859.36     45.63 o 
   4   3   3     1448.12     1489.52     30.65 o 
   5   3   3     1845.56     1745.65     38.13 o 
   6   3   3       51.76       70.09     10.98 o 
   7   3   3      566.34      544.59     25.59 o 
   8   3   3      122.42      139.58     16.19 o 
   9   3   3       89.21       92.69     20.41 o 
  10   3   3      451.26      464.58     40.32 o 
 -11   4   3        6.36      -14.71     24.47 o 
 -10   4   3       13.42       13.68     18.24 o 
  -9   4   3      167.85      225.77     41.82 o 
  -8   4   3      128.06      149.69     23.73 o 
  -7   4   3      308.41      281.82     22.59 o 
  -6   4   3      264.42      255.15     14.07 o 
  -5   4   3     1292.46     1359.48     43.90 o 
  -4   4   3     4700.53     4888.53     74.10 o 
  -3   4   3     4038.22     4112.12     60.93 o 
  -2   4   3     2086.00     2176.08     53.28 o 
  -1   4   3     7607.35     7587.04    113.97 o 
   0   4   3    19398.83    19149.68    230.24 o 
   1   4   3    16529.29    17056.60    215.73 o 
   2   4   3    12008.20    12457.50    180.75 o 
   3   4   3    19132.92    19468.16    285.35 o 
   4   4   3    13214.71    13316.73    215.06 o 
   5   4   3     4944.57     4971.94     95.76 o 
   6   4   3     3196.34     3250.90    112.75 o 
   7   4   3     4251.27     4252.86     98.38 o 
   8   4   3     1664.76     1607.27     54.05 o 
   9   4   3      984.72      971.48     62.20 o 
  10   4   3      915.60      820.37     50.31 o 
 -10   5   3     2372.22     2338.18    101.43 o 
  -9   5   3      334.06      402.82     32.41 o 
  -8   5   3     3955.56     3822.15    123.26 o 
  -7   5   3     3920.18     3850.42    136.16 o 
  -6   5   3     1752.27     1694.12     43.60 o 
  -5   5   3     1571.17     1626.36     34.31 o 
  -4   5   3     8853.08     8707.43    137.15 o 
  -3   5   3     8916.70     9009.60    169.14 o 
  -2   5   3     3450.05     3289.52    118.63 o 
  -1   5   3     8994.16     9395.91    246.87 o 
   0   5   3    17817.90    17423.44    286.89 o 
   1   5   3     7243.97     7188.48     94.21 o 
   2   5   3     3973.31     3925.93     59.53 o 
   3   5   3     4725.36     4951.23     82.78 o 
   4   5   3      989.30     1025.16     25.56 o 
   5   5   3     1714.62     1692.26     41.01 o 
   6   5   3        4.81       26.90     11.66 o 
   7   5   3      142.66      134.29     20.94 o 
   8   5   3      301.81      318.44     21.00 o 
   9   5   3      126.62      153.44     24.98 o 
  10   5   3      744.45      637.09     59.13 o 
 -10   6   3       22.31        1.20     21.03 o 
  -9   6   3       20.16       46.07     19.68 o 
  -8   6   3     1048.84     1061.72     48.14 o 
  -7   6   3        1.60       12.58     14.50 o 
  -6   6   3      175.68      178.51     12.68 o 
  -5   6   3        6.60       36.31     16.21 o 
  -4   6   3     3789.33     3862.08     69.96 o 
  -3   6   3     1420.28     1385.04     31.90 o 
  -2   6   3      169.70      139.11      9.64 o 
  -1   6   3     2486.05     2489.71     43.88 o 
   0   6   3     4455.82     4555.47     91.36 o 
   2   6   3     1848.99     1747.55     31.09 o 
   3   6   3     1397.93     1420.51     31.41 o 
   4   6   3     1343.87     1358.25     35.01 o 
   5   6   3      898.30      927.57     28.72 o 
   6   6   3      739.52      736.26     28.60 o 
   7   6   3      688.45      749.94     31.89 o 
   8   6   3       84.85      135.66     19.74 o 
   9   6   3      113.37      127.67     22.24 o 
 -10   7   3      149.37      182.71     28.38 o 
  -9   7   3     1155.98     1067.74     58.92 o 
  -8   7   3      329.97      304.78     26.97 o 
  -7   7   3      820.10      769.88     39.98 o 
  -6   7   3      997.03      943.61     32.65 o 
  -5   7   3     2076.65     2018.13     46.86 o 
  -4   7   3     5440.56     5534.71    102.14 o 
  -3   7   3     3532.32     3586.77     67.01 o 
  -2   7   3     6420.72     6693.00    146.37 o 
  -1   7   3     7857.62     7865.78    116.54 o 
   0   7   3     2484.11     2488.40     65.33 o 
   1   7   3     1755.12     1755.13     49.51 o 
   2   7   3     2455.16     2481.32     39.45 o 
   3   7   3      855.59      846.58     25.45 o 
   4   7   3      131.77      115.70     12.71 o 
   5   7   3       21.39       67.67     20.16 o 
   6   7   3       17.34       16.73     10.58 o 
   7   7   3     1223.54     1146.63     40.47 o 
   8   7   3       35.66       88.77     16.03 o 
   9   7   3      448.40      385.07     33.00 o 
 -10   8   3       20.48       23.05     21.66 o 
  -9   8   3       27.91       34.01     19.12 o 
  -8   8   3        7.51        0.61     15.06 o 
  -7   8   3      155.41      169.12     16.02 o 
  -6   8   3      146.45      165.59     14.54 o 
  -5   8   3     1581.55     1632.06     44.16 o 
  -4   8   3     6304.98     6361.72    122.35 o 
  -3   8   3     6761.07     6854.92    157.91 o 
  -2   8   3     4914.42     5189.65    109.43 o 
  -1   8   3    11464.14    10726.76    406.32 o 
   0   8   3    21131.56    21108.98    429.96 o 
   1   8   3    14623.52    14891.48    310.22 o 
   2   8   3     7949.30     7528.39    164.09 o 
   3   8   3    13112.79    13258.08    292.79 o 
   4   8   3     8384.38     8209.35    158.13 o 
   5   8   3     2165.76     2211.72     55.91 o 
   6   8   3     1255.63     1222.54     44.18 o 
   7   8   3     2940.42     2911.39     81.57 o 
   8   8   3      969.16      972.44     45.49 o 
   9   8   3      732.26      829.02     80.38 o 
  -9   9   3       11.45       65.03     48.38 o 
  -8   9   3      829.62      778.41     45.03 o 
  -7   9   3      707.00      674.16     29.29 o 
  -6   9   3      448.00      471.48     24.90 o 
  -5   9   3      312.57      333.22     20.10 o 
  -4   9   3     2854.48     2759.48     62.86 o 
  -3   9   3     2302.13     2363.75     87.76 o 
  -2   9   3      219.13      215.47     12.96 o 
  -1   9   3      349.66      340.97     23.88 o 
   0   9   3      533.37      548.84     38.32 o 
   1   9   3       77.19      100.21     16.09 o 
   2   9   3      382.00      400.15     24.95 o 
   3   9   3       47.92       95.19     22.27 o 
   4   9   3      422.03      440.76     25.66 o 
   5   9   3        1.97        4.87     21.70 o 
   6   9   3      234.95      255.25     25.35 o 
   7   9   3      167.01      167.38     22.40 o 
   8   9   3       21.85       34.31     18.13 o 
  -9  10   3       52.76       40.85     31.55 o 
  -8  10   3       98.43      139.22     35.52 o 
  -7  10   3      350.01      340.49     22.87 o 
  -6  10   3      293.28      325.30     27.19 o 
  -5  10   3     1244.75     1224.62     41.59 o 
  -4  10   3      419.34      477.18     31.37 o 
  -3  10   3     2001.77     2001.46     56.27 o 
  -2  10   3     4198.00     4095.35    122.97 o 
  -1  10   3     2377.54     2340.10     94.23 o 
   0  10   3     1710.06     1664.11     49.70 o 
   1  10   3     2744.99     2623.07     80.81 o 
   2  10   3     3443.55     3448.33    184.97 o 
   3  10   3      687.61      625.30     36.61 o 
   4  10   3      519.63      486.61     28.43 o 
   5  10   3     2558.38     2634.11     85.66 o 
   6  10   3      396.43      419.18     28.01 o 
   7  10   3      467.52      517.54     35.91 o 
   8  10   3      623.87      655.94     59.23 o 
  -8  11   3     1445.35     1398.01     87.14 o 
  -7  11   3     2873.06     2813.86     97.20 o 
  -6  11   3     2613.67     2570.99     86.24 o 
  -5  11   3     3413.04     3481.53    105.74 o 
  -4  11   3     6049.68     5937.79    157.06 o 
  -3  11   3     2926.40     2781.36     85.28 o 
  -2  11   3     2759.65     2849.33     97.16 o 
  -1  11   3     3255.01     3234.12     86.88 o 
   0  11   3     1333.84     1277.21     55.73 o 
   1  11   3      431.08      425.52     26.88 o 
   2  11   3      580.22      545.89     30.05 o 
   3  11   3      134.84      124.85     18.86 o 
   4  11   3        4.75       -8.77     14.02 o 
   5  11   3        0.69        8.73     16.02 o 
   6  11   3      102.32      125.71     22.91 o 
   7  11   3      416.06      353.34     39.43 o 
  -7  12   3       99.58       62.72     21.29 o 
  -6  12   3        0.99       -0.28     13.98 o 
  -5  12   3       86.02       94.66     24.23 o 
  -4  12   3      428.17      437.38     39.25 o 
  -3  12   3      200.26      226.49     26.77 o 
  -2  12   3        6.57       50.38     19.25 o 
  -1  12   3      495.77      540.50     37.41 o 
   0  12   3     2013.08     1855.63    122.69 o 
   1  12   3     1404.94     1347.17     49.80 o 
   2  12   3      615.65      608.31     33.14 o 
   3  12   3     2619.61     2713.92    114.67 o 
   4  12   3     2213.23     2120.09     76.55 o 
   5  12   3      636.90      649.97     37.67 o 
   6  12   3      316.25      309.15     32.54 o 
   7  12   3     1005.33      911.89     60.76 o 
  -7  13   3      419.97      372.22     69.91 o 
  -6  13   3      327.72      346.76     34.32 o 
  -5  13   3      538.70      592.37     42.36 o 
  -4  13   3       30.51       83.21     21.77 o 
  -3  13   3        6.46       72.31     41.62 o 
  -2  13   3      184.33      215.87     28.21 o 
  -1  13   3       69.75      112.84     24.06 o 
   0  13   3        1.16       15.19     28.63 o 
   1  13   3       83.52       68.75     21.36 o 
   2  13   3      137.37      186.66     26.71 o 
   3  13   3        6.04       12.16     15.83 o 
   4  13   3       98.50       97.12     37.60 o 
   5  13   3        7.21       62.30     35.40 o 
   6  13   3       44.65        6.11     30.24 o 
  -6  14   3      386.95      362.53     39.27 o 
  -5  14   3      737.26      663.19     49.51 o 
  -4  14   3      368.01      435.94     58.09 o 
  -3  14   3      832.31      876.15     56.94 o 
  -2  14   3      737.18      705.56     50.12 o 
  -1  14   3      775.41      765.43     49.49 o 
   0  14   3      973.93      972.46     57.61 o 
   1  14   3     1200.86     1280.93     68.00 o 
   2  14   3     1513.46     1416.75     87.38 o 
   3  14   3     1542.82     1392.18     76.82 o 
   4  14   3     1633.95     1434.06     93.61 o 
   5  14   3     2554.56     2480.95    136.78 o 
  -4  15   3      433.59      484.48     48.54 o 
  -3  15   3       52.23       62.61     25.62 o 
  -2  15   3       62.65       44.37     24.25 o 
  -1  15   3      229.66      301.25     49.29 o 
   0  15   3      163.34      184.48     30.38 o 
   1  15   3       45.99       47.29     23.40 o 
   2  15   3      173.63      171.25     29.15 o 
   3  15   3       75.57      134.53     29.69 o 
  -2  16   3       79.58       82.96     35.77 o 
  -1  16   3       20.96       10.50     24.83 o 
   0  16   3        6.47       41.78     27.99 o 
   1  16   3       63.07       64.40     26.95 o 
 -11   0   4     2679.10     2582.80    160.07 o 
 -10   0   4     2868.27     2747.51    155.44 o 
  -9   0   4     2221.11     2120.88    112.65 o 
  -8   0   4     3843.84     3851.16    172.34 o 
  -7   0   4    12426.00    12128.01    467.42 o 
  -6   0   4     1294.47     1330.38     60.63 o 
  -5   0   4       22.37       17.96     12.90 o 
  -4   0   4    20252.86    20583.53    709.75 o 
  -3   0   4    21504.71    21037.30    900.36 o 
  -2   0   4       94.97      199.22     12.33 o 
  -1   0   4     7840.21     7521.53    224.27 o 
   0   0   4    57463.32    49825.90    589.76 o 
   2   0   4    30222.71    29866.00    509.56 o 
   3   0   4    38032.30    38782.35    794.80 o 
   4   0   4    39315.63    42199.41    957.01 o 
   5   0   4    23818.98    23465.85    576.82 o 
   6   0   4    10443.20    10513.28    290.63 o 
   7   0   4     6984.59     7003.25    219.66 o 
   8   0   4     2281.04     2393.41     98.11 o 
   9   0   4     2018.14     2008.05    122.61 o 
  10   0   4       80.39      129.77     40.08 o 
 -11   1   4      434.43      457.65     40.77 o 
 -10   1   4      453.88      459.46     37.60 o 
  -9   1   4        3.06       36.81     20.41 o 
  -8   1   4     1032.12     1043.22     45.96 o 
  -7   1   4     1143.16     1147.94     45.44 o 
  -6   1   4      122.48      164.74     21.42 o 
  -5   1   4        1.54      -10.23      8.43 o 
  -4   1   4     3419.53     3413.29     38.47 o 
  -3   1   4      709.68      613.91     17.44 o 
  -2   1   4     5265.98     5462.75     85.18 o 
  -1   1   4    13377.49    14088.71    502.77 o 
   0   1   4      493.36      501.09     14.14 o 
   1   1   4     3415.08     3475.65     85.82 o 
   2   1   4     4159.72     4538.83     75.99 o 
   3   1   4     3298.76     3534.85     53.95 o 
   4   1   4      356.22      334.12     13.08 o 
   5   1   4       26.02       34.54      8.35 o 
   6   1   4        4.24       18.88     16.11 o 
   7   1   4     5295.55     5380.35    123.70 o 
   8   1   4       23.17       34.62     12.33 o 
   9   1   4      479.17      509.83     37.74 o 
  10   1   4      845.27      833.36     64.93 o 
 -11   2   4      564.98      536.27     44.04 o 
 -10   2   4      806.72      785.71     48.98 o 
  -9   2   4      812.75      772.57     44.63 o 
  -8   2   4     1610.66     1594.77     61.83 o 
  -7   2   4     2864.77     2818.11     89.00 o 
  -6   2   4     1618.52     1607.14     49.07 o 
  -5   2   4     1146.11     1162.19     35.20 o 
  -4   2   4     2240.62     2347.63     31.08 o 
  -3   2   4     1582.61     1709.55     29.73 o 
  -2   2   4        3.09       21.64     16.36 o 
  -1   2   4      685.69      644.37     14.53 o 
   0   2   4     3422.59     3420.21     54.18 o 
   1   2   4     1009.38     1024.50     26.54 o 
   2   2   4     1589.10     1635.70     46.68 o 
   3   2   4     1939.23     2000.54     70.13 o 
   4   2   4     1308.08     1365.95     29.46 o 
   5   2   4      782.35      791.59     23.52 o 
   6   2   4      934.30      918.81     28.41 o 
   7   2   4      364.56      391.46     21.97 o 
   8   2   4      119.91      149.49     15.65 o 
   9   2   4       77.91       51.63     39.42 o 
  10   2   4        4.35       44.91     24.83 o 
 -11   3   4      580.60      451.11     42.43 o 
 -10   3   4      291.95      311.89     33.29 o 
  -9   3   4      158.51      213.93     34.00 o 
  -8   3   4      519.78      524.18     40.87 o 
  -7   3   4      488.39      534.92     29.71 o 
  -6   3   4      438.71      421.86     31.52 o 
  -5   3   4      943.47      921.45     25.66 o 
  -4   3   4       88.44      151.31      9.10 o 
  -3   3   4     3984.93     4219.69     59.99 o 
  -2   3   4     2845.82     2867.05     41.47 o 
  -1   3   4     1870.64     2044.90     36.04 o 
   0   3   4    19478.87    19556.25    237.80 o 
   1   3   4     6124.15     6273.70    183.43 o 
   2   3   4     2165.07     2021.11     29.92 o 
   3   3   4    24025.42    24223.84    351.70 o 
   4   3   4    10998.29    11103.33    181.95 o 
   5   3   4     2865.19     3005.62     68.84 o 
   6   3   4     3190.76     3164.70     72.60 o 
   7   3   4    13649.28    13201.07    309.26 o 
   8   3   4     1275.30     1259.39     43.16 o 
   9   3   4     1610.21     1493.05     67.06 o 
  10   3   4     2469.97     2314.96    121.26 o 
 -11   4   4      917.07     1009.47     65.47 o 
 -10   4   4      714.03      813.21     53.15 o 
  -9   4   4      402.43      415.99     31.94 o 
  -8   4   4      984.53      935.97     46.72 o 
  -7   4   4     6376.27     6099.12    169.64 o 
  -6   4   4     1011.37      926.58     29.26 o 
  -5   4   4      245.70      285.31     12.72 o 
  -4   4   4    18243.73    18179.93    266.55 o 
  -3   4   4    20702.65    21475.19    311.25 o 
  -2   4   4      880.54      865.08     17.42 o 
  -1   4   4     7252.52     7426.75    140.97 o 
   0   4   4    28647.25    27795.73    369.55 o 
   2   4   4     4252.67     4477.33     75.16 o 
   3   4   4     3520.85     3314.98     55.73 o 
   4   4   4     3649.24     3696.63     68.15 o 
   5   4   4     1215.50     1170.35     31.29 o 
   6   4   4       52.35       62.71     12.19 o 
   7   4   4      160.05      190.69     27.16 o 
   8   4   4        1.70       10.18     11.33 o 
   9   4   4      126.90      126.12     23.71 o 
 -10   5   4      257.31      365.33     35.38 o 
  -9   5   4     1379.97     1386.07     65.47 o 
  -8   5   4      882.48      890.48     43.40 o 
  -7   5   4     1582.53     1451.02     42.96 o 
  -6   5   4     2045.87     1929.89     72.60 o 
  -5   5   4     4378.19     4563.56     81.64 o 
  -4   5   4      886.44      867.63     21.71 o 
  -3   5   4      946.50      969.28     22.36 o 
  -2   5   4       60.39      108.29     10.95 o 
  -1   5   4     1908.27     1982.55     32.99 o 
   0   5   4      111.73      147.60     11.34 o 
   1   5   4      893.16      901.21     33.66 o 
   2   5   4     1410.07     1475.61     28.13 o 
   3   5   4      492.20      540.62     18.33 o 
   4   5   4       38.49       37.30      9.75 o 
   5   5   4        5.66        8.55      8.02 o 
   6   5   4      107.32      117.76     14.44 o 
   7   5   4     1492.02     1531.87     52.43 o 
   8   5   4       68.72      116.58     16.44 o 
   9   5   4      148.30      177.71     24.33 o 
 -10   6   4      363.40      275.88     38.26 o 
  -9   6   4      277.65      356.35     37.66 o 
  -8   6   4     2165.14     2118.30     78.73 o 
  -7   6   4     7699.47     7700.88    218.78 o 
  -6   6   4     6575.53     6537.96    126.36 o 
  -5   6   4     9634.77     9677.78    174.11 o 
  -4   6   4    24864.91    24402.00    441.81 o 
  -3   6   4    29378.97    29696.84    488.77 o 
  -2   6   4    13210.75    13193.24    239.28 o 
  -1   6   4    23791.46    23644.10    348.02 o 
   0   6   4    33883.10    33285.13    464.68 o 
   1   6   4    10442.18    10673.50    158.18 o 
   2   6   4     7350.19     7548.69    119.96 o 
   3   6   4     5183.71     5196.88     91.76 o 
   4   6   4     2173.37     2098.31     46.97 o 
   5   6   4      856.15      841.01     27.04 o 
   6   6   4     1877.81     1873.44     51.86 o 
   7   6   4     1034.90     1071.65     41.42 o 
   8   6   4      853.27      902.30     44.61 o 
   9   6   4     1386.76     1431.81     87.33 o 
 -10   7   4      626.09      627.37     45.94 o 
  -9   7   4        7.99       16.64     23.44 o 
  -8   7   4      968.50      948.50     62.69 o 
  -7   7   4     1289.68     1259.37     36.66 o 
  -6   7   4       41.72       20.36      9.18 o 
  -5   7   4      112.55      118.65     11.92 o 
  -4   7   4     2119.09     2208.21     49.04 o 
  -3   7   4        2.00       12.27      9.45 o 
  -2   7   4      211.00      188.28     18.15 o 
  -1   7   4      340.87      341.50     27.85 o 
   0   7   4      912.28      954.66     29.79 o 
   1   7   4      236.98      277.52     16.08 o 
   2   7   4     1157.36     1162.41     24.70 o 
   3   7   4     1938.37     1964.25     48.51 o 
   4   7   4      506.67      557.29     21.04 o 
   5   7   4        9.87       11.75      9.32 o 
   6   7   4      113.20      163.56     23.00 o 
   7   7   4     3638.97     3663.86    107.34 o 
   8   7   4       29.75       45.61     18.92 o 
   9   7   4      139.62      196.03     41.39 o 
  -9   8   4      155.40      151.55     24.98 o 
  -8   8   4      366.74      419.09     33.00 o 
  -7   8   4        1.92        2.58     10.56 o 
  -6   8   4     1093.73     1099.58     34.06 o 
  -5   8   4     2711.53     2787.49     65.73 o 
  -4   8   4      175.02      203.33     14.04 o 
  -3   8   4      303.41      311.51     22.05 o 
  -2   8   4     5013.36     4863.45     88.07 o 
  -1   8   4     1646.69     1548.20     74.16 o 
   0   8   4      146.10      191.08     21.05 o 
   1   8   4     1446.55     1569.00     49.79 o 
   2   8   4        1.55       16.88     15.14 o 
   3   8   4        3.52       15.07     13.80 o 
   4   8   4      407.27      397.78     18.21 o 
   5   8   4      317.25      311.63     19.76 o 
   6   8   4       41.87       77.32     17.89 o 
   7   8   4      322.80      300.14     24.21 o 
   8   8   4       53.42       54.19     18.49 o 
  -9   9   4       99.85      148.34     25.57 o 
  -8   9   4       33.55       32.72     18.88 o 
  -7   9   4       31.27       59.36     15.82 o 
  -6   9   4      216.54      204.09     22.74 o 
  -5   9   4        9.38        6.15     10.04 o 
  -4   9   4      635.72      666.67     23.99 o 
  -3   9   4      972.39      969.93     34.17 o 
  -2   9   4     2144.59     2132.93     51.93 o 
  -1   9   4     2850.24     2956.64     92.13 o 
   0   9   4     2308.03     2372.18     65.74 o 
   1   9   4     2530.49     2522.71     68.50 o 
   2   9   4     3288.60     3351.74     89.01 o 
   3   9   4     1924.02     1916.40     58.51 o 
   4   9   4     3859.46     3774.24    104.12 o 
   5   9   4     1978.55     1867.55     62.53 o 
   6   9   4     3649.22     3590.66    107.88 o 
   7   9   4     1058.77      944.59     60.58 o 
   8   9   4     2715.11     2505.85    109.81 o 
  -9  10   4      398.22      476.64     58.41 o 
  -8  10   4     1626.37     1573.42    100.41 o 
  -7  10   4     4257.30     4180.68    110.67 o 
  -6  10   4     1954.56     1918.75     55.25 o 
  -5  10   4     1881.17     1890.56     53.63 o 
  -4  10   4     6046.66     5993.96    170.38 o 
  -3  10   4     6164.14     6166.45    128.99 o 
  -2  10   4      845.83      807.90     31.78 o 
  -1  10   4     3361.05     3388.24     90.22 o 
   0  10   4     7074.93     6783.82    167.44 o 
   1  10   4     1031.75      992.00     46.02 o 
   2  10   4     1255.60     1249.84     52.89 o 
   3  10   4     1391.22     1504.13     62.31 o 
   4  10   4      712.32      732.00     34.81 o 
   5  10   4      220.26      264.17     23.84 o 
   6  10   4      777.57      731.16     42.24 o 
   7  10   4      262.69      254.54     34.10 o 
  -8  11   4        2.60       41.60     25.43 o 
  -7  11   4       55.51       77.94     19.18 o 
  -6  11   4       71.76       89.11     25.18 o 
  -5  11   4       85.11      101.45     14.39 o 
  -4  11   4       14.68       16.19     10.64 o 
  -3  11   4      854.87      870.65     44.60 o 
  -2  11   4      770.91      760.95     36.07 o 
  -1  11   4     1335.40     1418.91     49.61 o 
   0  11   4     3483.66     3449.90     99.23 o 
   1  11   4      966.63     1060.33     43.36 o 
   2  11   4      263.31      288.64     24.69 o 
   3  11   4     1693.56     1697.02     62.76 o 
   4  11   4      237.57      243.79     25.76 o 
   5  11   4       20.79        6.88     16.87 o 
   6  11   4       56.39       70.05     18.95 o 
   7  11   4      171.90      153.09     35.72 o 
  -7  12   4      536.44      504.81     52.56 o 
  -6  12   4     1166.98     1180.13     60.19 o 
  -5  12   4     1526.14     1507.69     69.65 o 
  -4  12   4     1224.50     1226.98     59.31 o 
  -3  12   4     1293.20     1324.85     61.00 o 
  -2  12   4     3152.26     3067.34    112.83 o 
  -1  12   4     2833.20     2852.88    107.88 o 
   0  12   4     1671.86     1565.62     57.92 o 
   1  12   4     4417.76     4398.60    128.57 o 
   2  12   4     2609.31     2568.33     92.69 o 
   3  12   4     4006.59     3840.74    121.22 o 
   4  12   4     2416.64     2510.79     94.48 o 
   5  12   4     2002.60     1947.82     88.09 o 
   6  12   4     1994.49     1939.94     94.20 o 
  -6  13   4      138.97      190.13     32.50 o 
  -5  13   4      564.24      579.31     45.62 o 
  -4  13   4      176.50      210.60     27.14 o 
  -3  13   4       70.90      107.55     25.43 o 
  -2  13   4        4.83       32.84     18.91 o 
  -1  13   4       19.58       56.90     36.84 o 
   0  13   4      202.51      249.88     30.00 o 
   1  13   4      170.29      203.02     28.17 o 
   2  13   4      383.24      354.43     28.92 o 
   3  13   4      333.05      313.11     29.46 o 
   4  13   4      669.86      664.90     41.68 o 
   5  13   4       44.19       33.80     24.48 o 
  -5  14   4        2.89        2.91     19.13 o 
  -4  14   4      254.47      294.07     34.22 o 
  -3  14   4      334.61      394.23     45.31 o 
  -2  14   4       54.55       82.29     23.26 o 
  -1  14   4       77.55      119.28     31.20 o 
   0  14   4      503.88      480.18     41.35 o 
   1  14   4       23.19       24.24     25.88 o 
   2  14   4        3.57      -32.38     21.59 o 
   3  14   4        9.67        5.87     19.49 o 
   4  14   4        0.87       13.06     24.03 o 
  -4  15   4       97.47       47.33     25.39 o 
  -3  15   4        4.11       21.35     22.06 o 
  -2  15   4      185.38      170.06     29.62 o 
  -1  15   4      219.94      289.19     35.29 o 
   0  15   4      170.53      179.45     32.18 o 
   1  15   4      786.74      712.13     52.49 o 
   2  15   4      947.72      873.02     58.56 o 
   3  15   4      427.96      393.53     39.61 o 
  -1  16   4     1045.90     1056.53     71.50 o 
   0  16   4      801.87      851.84     61.92 o 
 -11   1   5        2.12       72.49     29.38 o 
 -10   1   5       12.87       30.72     19.99 o 
  -9   1   5      572.14      595.90     36.69 o 
  -8   1   5        9.83       10.06     14.18 o 
  -7   1   5      721.98      775.67     36.68 o 
  -6   1   5       84.07       88.60     26.82 o 
  -5   1   5     1753.31     1879.85     50.28 o 
  -4   1   5     3331.97     3289.36     51.59 o 
  -3   1   5     9234.52     9259.31    287.75 o 
  -2   1   5     3576.39     3581.43     48.95 o 
  -1   1   5    20552.78    20037.83    282.38 o 
   0   1   5    72695.44    62869.09    773.84 o 
   1   1   5    17056.63    17506.61    616.61 o 
   2   1   5    26440.28    25944.66    356.44 o 
   3   1   5    23453.05    23226.63    336.05 o 
   4   1   5    20874.00    21861.10    358.57 o 
   5   1   5     2829.82     2918.50     61.36 o 
   6   1   5     5272.92     5447.17    115.85 o 
   7   1   5     2562.05     2714.36     87.81 o 
   8   1   5     2121.75     2013.82     59.57 o 
   9   1   5      471.35      475.39     33.74 o 
  10   1   5      233.44      207.70     38.89 o 
 -11   2   5     2645.58     2835.43    124.25 o 
 -10   2   5     1425.55     1390.50     68.47 o 
  -9   2   5      121.06      159.03     22.15 o 
  -8   2   5      704.40      653.57     37.01 o 
  -7   2   5    10468.57    10467.96    277.64 o 
  -6   2   5      624.15      663.39     28.55 o 
  -5   2   5     3075.17     2870.13     40.66 o 
  -4   2   5    11233.53    10867.67    141.63 o 
  -3   2   5    14823.29    14890.16    198.40 o 
  -2   2   5     5977.77     6153.61     82.34 o 
  -1   2   5     3444.79     3437.32     56.25 o 
   0   2   5    10221.80     9741.08    177.74 o 
   1   2   5     3743.04     3577.60    210.90 o 
   2   2   5     3310.55     3497.18     44.98 o 
   3   2   5     1906.79     2066.69     35.87 o 
   4   2   5      321.53      354.39     16.61 o 
   5   2   5       94.78      121.86     11.87 o 
   6   2   5      610.09      644.24     24.27 o 
   7   2   5     2616.89     2674.48     86.49 o 
   8   2   5      466.09      473.91     24.74 o 
   9   2   5        1.23        1.64     16.60 o 
 -11   3   5        1.11      -26.31     21.91 o 
 -10   3   5        7.84       -1.51     16.16 o 
  -9   3   5      525.65      511.40     35.31 o 
  -8   3   5        6.39       23.64     15.48 o 
  -7   3   5      671.78      730.92     36.23 o 
  -6   3   5        0.10        5.07     13.03 o 
  -5   3   5      236.51      277.64     11.70 o 
  -4   3   5      295.06      331.57     13.14 o 
  -3   3   5       53.78       82.72      7.15 o 
  -2   3   5     4048.83     4228.17     62.19 o 
  -1   3   5      721.37      824.20     19.25 o 
   0   3   5     3250.39     3207.42     43.22 o 
   1   3   5      623.43      686.68     36.64 o 
   2   3   5     1313.95     1411.55     22.35 o 
   3   3   5      238.85      211.52     13.67 o 
   4   3   5     1853.67     1882.98     38.97 o 
   5   3   5        0.38        8.07      7.36 o 
   6   3   5     1153.70     1107.09     33.74 o 
   7   3   5      315.74      325.73     24.98 o 
   8   3   5      809.72      776.69     33.57 o 
   9   3   5       43.41       81.58     21.93 o 
 -11   4   5     1313.80     1299.41     78.21 o 
 -10   4   5     1923.84     1844.80     84.81 o 
  -9   4   5     1188.24     1261.85     63.82 o 
  -8   4   5     3185.04     3114.54    104.40 o 
  -7   4   5     5778.25     5626.91    160.63 o 
  -6   4   5     2567.76     2380.43     42.22 o 
  -5   4   5     1282.21     1304.14     31.38 o 
  -4   4   5     2455.81     2456.72     44.64 o 
  -3   4   5     1952.60     2000.53     36.69 o 
  -2   4   5      256.30      239.46     14.48 o 
  -1   4   5     1726.07     1805.16     37.16 o 
   0   4   5      600.35      598.30     14.08 o 
   1   4   5      413.20      384.81     10.47 o 
   2   4   5      411.54      396.46     10.49 o 
   3   4   5       90.17       94.21      7.18 o 
   4   4   5      255.00      257.93     20.65 o 
   5   4   5      659.98      681.22     24.04 o 
   6   4   5      286.61      311.50     18.71 o 
   7   4   5       12.39       40.03     21.02 o 
   8   4   5        2.18      -10.45     12.67 o 
   9   4   5       63.79       74.86     28.07 o 
 -10   5   5      188.03      225.22     29.88 o 
  -9   5   5     1793.66     1752.20     74.63 o 
  -8   5   5      858.20      858.97     42.73 o 
  -7   5   5     3753.10     3797.27    116.54 o 
  -6   5   5     2681.35     2576.35     60.08 o 
  -5   5   5     5447.22     5514.59    112.38 o 
  -4   5   5     8690.01     8657.92    211.87 o 
  -3   5   5     9805.17    10052.04    164.87 o 
  -2   5   5     2301.68     2445.32     44.51 o 
  -1   5   5     6418.71     6702.21    118.81 o 
   0   5   5    23204.35    24223.64    368.45 o 
   1   5   5     1236.90     1241.25     25.30 o 
   2   5   5     3423.55     3538.37     58.23 o 
   3   5   5    10040.13     9945.91    163.52 o 
   4   5   5    12338.31    12540.95    223.30 o 
   5   5   5     2484.97     2473.44     57.57 o 
   6   5   5     6233.86     6490.95    143.41 o 
   7   5   5     5128.68     5266.90    160.32 o 
   8   5   5     4284.53     4044.64    112.42 o 
   9   5   5     1980.98     2050.21    116.11 o 
 -10   6   5       17.51        3.26     32.64 o 
  -9   6   5      161.40      200.04     25.69 o 
  -8   6   5       44.49       67.44     19.43 o 
  -7   6   5     2343.58     2305.47     80.30 o 
  -6   6   5       11.51       33.29      9.09 o 
  -5   6   5      295.56      367.86     22.53 o 
  -4   6   5     2104.76     2245.30     50.59 o 
  -3   6   5     3001.67     3056.26     59.84 o 
  -2   6   5      885.69      855.64     25.45 o 
  -1   6   5      453.36      429.17     15.51 o 
   0   6   5     1813.70     1885.92     35.90 o 
   1   6   5      297.81      301.08     11.53 o 
   2   6   5       70.97       63.70      7.77 o 
   3   6   5       41.20       60.88     11.68 o 
   4   6   5      595.96      597.27     20.84 o 
   5   6   5       16.26       11.90      9.10 o 
   6   6   5      183.86      154.54     15.98 o 
   7   6   5      636.87      641.26     30.71 o 
   8   6   5       19.85        0.22     15.62 o 
   9   6   5       99.34      189.34     40.56 o 
 -10   7   5      345.73      336.86     36.99 o 
  -9   7   5      213.58      193.91     26.52 o 
  -8   7   5     1370.03     1396.25     60.46 o 
  -7   7   5     1113.27     1170.60     65.62 o 
  -6   7   5     3738.21     3639.27     98.78 o 
  -5   7   5     2534.91     2455.72     55.41 o 
  -4   7   5     6606.16     6905.94    145.52 o 
  -3   7   5     3538.17     3441.77    165.30 o 
  -2   7   5     5026.33     5155.30    124.94 o 
  -1   7   5     2937.36     3083.69     71.44 o 
   0   7   5      372.76      433.89     20.67 o 
   1   7   5     2096.05     2119.80     57.45 o 
   2   7   5       26.04       30.80      9.33 o 
   3   7   5     2309.46     2286.96     49.07 o 
   4   7   5      803.38      811.25     26.59 o 
   5   7   5     2530.44     2537.63     62.75 o 
   6   7   5      983.56     1033.45     36.76 o 
   7   7   5     2481.86     2434.45     79.30 o 
   8   7   5      773.96      864.26     50.64 o 
  -9   8   5      585.07      551.38     41.21 o 
  -8   8   5     2426.91     2347.00     89.22 o 
  -7   8   5     5665.82     5173.06    161.00 o 
  -6   8   5     2456.03     2549.54     64.16 o 
  -5   8   5     1529.80     1567.26     42.89 o 
  -4   8   5     3886.27     3824.56     90.99 o 
  -3   8   5     3474.03     3420.92     71.51 o 
  -2   8   5      554.83      561.07     25.48 o 
  -1   8   5     1785.03     1696.22     52.80 o 
   0   8   5      275.94      343.59     23.82 o 
   1   8   5       29.23       23.25     12.02 o 
   2   8   5        1.70       19.14     12.48 o 
   3   8   5      214.29      229.12     18.57 o 
   4   8   5       52.27       73.17     11.08 o 
   5   8   5       55.96       83.71     22.30 o 
   6   8   5       18.01        4.17      9.61 o 
   7   8   5      147.98      200.21     50.78 o 
   8   8   5        8.87       -4.90     22.48 o 
  -9   9   5      201.54      217.20     29.34 o 
  -8   9   5        0.51      -17.18     19.81 o 
  -7   9   5      222.13      244.67     19.41 o 
  -6   9   5       55.24       95.83     13.41 o 
  -5   9   5      401.16      416.34     20.64 o 
  -4   9   5     1582.72     1563.74     62.00 o 
  -3   9   5     2034.53     2014.07     67.42 o 
  -2   9   5      570.83      546.03     30.34 o 
  -1   9   5     1445.01     1399.70     45.68 o 
   0   9   5     5743.52     5860.49    144.70 o 
   1   9   5       71.92      148.15     18.41 o 
   2   9   5      125.34      122.67     16.81 o 
   3   9   5     1489.23     1532.68     53.13 o 
   4   9   5     1425.61     1452.99     51.33 o 
   5   9   5        6.42       26.26     14.33 o 
   6   9   5      230.05      239.32     28.12 o 
   7   9   5      167.60      194.73     34.09 o 
   8   9   5      160.47      179.83     33.42 o 
  -9  10   5      437.14      505.40     50.65 o 
  -8  10   5      803.36      765.24     51.81 o 
  -7  10   5       38.21       68.57     15.46 o 
  -6  10   5     1614.67     1632.80     52.51 o 
  -5  10   5     1566.11     1461.77     44.90 o 
  -4  10   5     1593.15     1540.98     45.95 o 
  -3  10   5     1539.03     1433.49     41.08 o 
  -2  10   5     2194.25     2183.64     64.28 o 
  -1  10   5     1747.38     1753.26     57.63 o 
   0  10   5      447.21      437.36     31.83 o 
   1  10   5      271.15      295.34     26.87 o 
   2  10   5      151.34      177.38     19.97 o 
   3  10   5       16.09       16.47     17.84 o 
   4  10   5        3.53       26.45     30.33 o 
   5  10   5      319.03      330.40     25.84 o 
   6  10   5       64.92       57.82     21.57 o 
   7  10   5        7.95       43.68     28.14 o 
  -8  11   5      301.68      281.66     40.91 o 
  -7  11   5      272.18      256.63     28.37 o 
  -6  11   5     1320.80     1222.93     42.20 o 
  -5  11   5      943.69      929.54     34.25 o 
  -4  11   5     3620.45     3601.67    104.12 o 
  -3  11   5     2805.48     2766.32     82.55 o 
  -2  11   5     3679.24     3678.80    103.94 o 
  -1  11   5     4919.43     5155.08    139.70 o 
   0  11   5     4985.06     4965.19    137.37 o 
   1  11   5     5804.82     5945.73    164.30 o 
   2  11   5     2284.52     2189.36     73.13 o 
   3  11   5     6111.37     6095.77    193.51 o 
   4  11   5     2810.55     2811.52    100.77 o 
   5  11   5     2655.73     2734.67    111.16 o 
   6  11   5     1166.35     1041.33     60.38 o 
   7  11   5     2078.06     1905.93    140.13 o 
  -7  12   5     1046.87      924.70     63.54 o 
  -6  12   5       92.24       81.64     20.98 o 
  -5  12   5        7.86       29.67     20.01 o 
  -4  12   5      112.28      245.46     50.24 o 
  -3  12   5       96.22      162.73     46.02 o 
  -2  12   5      160.76      186.25     20.28 o 
  -1  12   5       45.39       79.05     16.76 o 
   0  12   5        0.44       15.62     14.41 o 
   1  12   5       23.81       25.17     20.28 o 
   2  12   5      152.22      158.74     20.07 o 
   3  12   5       40.29       63.96     34.02 o 
   4  12   5      171.54      170.70     21.77 o 
   5  12   5      380.89      366.05     36.36 o 
   6  12   5      210.36      219.19     38.88 o 
  -6  13   5       66.96       83.70     26.72 o 
  -5  13   5       51.24       82.35     32.57 o 
  -4  13   5       20.45       18.36     18.81 o 
  -3  13   5      123.07      158.82     25.74 o 
  -2  13   5      640.57      670.90     44.44 o 
  -1  13   5      962.61      980.36     55.38 o 
   0  13   5      322.90      353.59     34.54 o 
   1  13   5     2259.15     2164.40     80.95 o 
   2  13   5     2155.89     2077.99     79.89 o 
   3  13   5      853.85     1064.52    134.08 o 
   4  13   5      600.48      631.14     47.73 o 
   5  13   5     1181.71     1234.38     70.70 o 
  -5  14   5      396.89      386.37     48.34 o 
  -4  14   5      510.26      481.51     41.34 o 
  -3  14   5      391.79      489.40     45.75 o 
  -2  14   5      468.72      533.59     51.12 o 
  -1  14   5      469.72      535.82     42.21 o 
   0  14   5      308.14      304.56     41.53 o 
   1  14   5      244.44      260.87     48.01 o 
   2  14   5      375.34      372.71     42.74 o 
   3  14   5       60.10      109.46     58.35 o 
   4  14   5       73.59       62.91     46.94 o 
  -4  15   5      518.97      600.90     91.23 o 
  -3  15   5      237.05      309.22     37.69 o 
  -2  15   5      212.66      238.76     33.79 o 
  -1  15   5      408.92      477.53     77.51 o 
   0  15   5      570.00      529.20     47.19 o 
   1  15   5      575.00      576.71     47.85 o 
   2  15   5       75.76      198.35     96.21 o 
 -11   0   6     1210.41     1255.52     97.74 o 
 -10   0   6     1575.43     1543.81    100.71 o 
  -9   0   6       91.79      113.54     29.71 o 
  -8   0   6      148.59      195.82     31.48 o 
  -7   0   6     3937.67     3973.46    166.45 o 
  -6   0   6      232.87      253.28     28.75 o 
  -5   0   6      628.14      838.40    185.70 o 
  -4   0   6     1508.34     1711.90     42.43 o 
  -3   0   6       37.29      109.68     10.96 o 
  -2   0   6     6447.83     6681.26    129.96 o 
  -1   0   6      688.00      697.76     29.60 o 
   0   0   6     6633.76     6048.00    106.95 o 
   1   0   6     2125.78     2373.55     89.25 o 
   2   0   6      771.29      868.56     24.53 o 
   3   0   6    17535.63    18328.94    440.03 o 
   4   0   6     1523.01     1535.47     48.97 o 
   5   0   6      315.02      322.47     21.02 o 
   6   0   6     1719.74     1768.87     67.40 o 
   7   0   6     3226.30     3256.15    138.74 o 
   8   0   6        7.42       58.84     31.89 o 
   9   0   6      538.87      457.99     48.86 o 
 -11   1   6       24.39       78.14     31.78 o 
 -10   1   6      161.50      157.38     26.12 o 
  -9   1   6       47.08       75.44     18.97 o 
  -8   1   6      797.98      856.10     86.51 o 
  -7   1   6     1653.55     1679.72     61.50 o 
  -6   1   6      381.18      403.21     24.23 o 
  -5   1   6      163.72      161.06      8.10 o 
  -4   1   6     9219.26     9373.90    130.47 o 
  -3   1   6     6021.20     5887.39     87.94 o 
  -2   1   6     1364.30     1308.21     28.05 o 
  -1   1   6    13522.60    13343.85    206.21 o 
   0   1   6    13921.10    13161.42    189.80 o 
   1   1   6     5704.21     5887.22    120.55 o 
   2   1   6       63.77       41.11     10.15 o 
   3   1   6     1985.51     2190.32     43.59 o 
   4   1   6      199.61      204.70     20.01 o 
   5   1   6      242.32      267.11     14.82 o 
   6   1   6      366.17      402.84     20.60 o 
   7   1   6       69.61       77.15     19.34 o 
   8   1   6      276.64      294.54     35.06 o 
   9   1   6       48.42       71.45     26.79 o 
 -11   2   6      212.70      336.65     77.85 o 
 -10   2   6      125.76      104.03     28.13 o 
  -9   2   6        0.87        8.41     15.02 o 
  -8   2   6        9.12       10.15     14.57 o 
  -7   2   6      331.73      358.96     37.09 o 
  -6   2   6     1228.21     1168.10     41.79 o 
  -5   2   6     2796.28     2595.53     62.69 o 
  -4   2   6     4039.08     4141.37     80.80 o 
  -3   2   6     5434.70     5566.25     83.86 o 
  -2   2   6     3242.17     3254.12     60.31 o 
  -1   2   6     3778.93     3832.41     68.25 o 
   0   2   6     3876.12     3758.87     67.79 o 
   1   2   6     1480.06     1476.22     34.96 o 
   2   2   6      691.85      690.00     24.66 o 
   3   2   6      799.64      768.51     17.56 o 
   4   2   6      692.93      695.83     20.30 o 
   5   2   6      232.55      262.16     18.38 o 
   6   2   6     1080.88     1137.28     36.58 o 
   7   2   6     1510.16     1560.61     56.93 o 
   8   2   6     1206.47     1188.82     45.36 o 
   9   2   6      975.02     1040.71     67.39 o 
 -11   3   6     1327.61     1354.43     74.62 o 
 -10   3   6     2530.25     2540.12    105.44 o 
  -9   3   6     1641.28     1616.60     68.94 o 
  -8   3   6     6424.08     6393.72    195.44 o 
  -7   3   6    10876.26    10735.39    293.11 o 
  -6   3   6     6434.71     5923.34    198.48 o 
  -5   3   6     7027.32     6816.28    103.23 o 
  -4   3   6    33783.53    32429.32    495.60 o 
  -3   3   6    25714.35    25214.65    381.74 o 
  -2   3   6     9561.72     9790.56    144.87 o 
  -1   3   6    28120.92    26132.97    661.39 o 
   0   3   6    36435.14    34524.40    429.99 o 
   1   3   6    17267.96    17382.59    309.10 o 
   2   3   6     5530.79     5324.67    104.20 o 
   3   3   6    11341.74    11500.59    170.62 o 
   4   3   6     3736.46     3757.13     70.91 o 
   5   3   6     2907.86     2975.38     66.30 o 
   6   3   6     1684.32     1641.90     45.26 o 
   7   3   6        9.00        1.52     13.82 o 
   8   3   6      695.35      689.87     42.57 o 
   9   3   6      286.07      264.91     37.48 o 
 -10   4   6      157.34      178.87     27.67 o 
  -9   4   6      113.63      151.21     23.39 o 
  -8   4   6       41.56       51.43     25.59 o 
  -7   4   6     1818.47     1878.88     68.89 o 
  -6   4   6       91.46       93.01     10.54 o 
  -5   4   6      678.47      742.15     22.46 o 
  -4   4   6      398.39      488.17     26.70 o 
  -3   4   6      368.58      406.57     16.34 o 
  -2   4   6     3433.38     3623.64     61.87 o 
  -1   4   6     1415.39     1431.20     43.54 o 
   0   4   6    10745.16    10409.69    150.73 o 
   1   4   6     9718.13     9639.26    137.99 o 
   2   4   6     2599.95     2395.20     42.31 o 
   3   4   6    31757.80    30442.67    465.69 o 
   4   4   6     8769.59     8468.79    153.53 o 
   5   4   6     4742.23     4744.37    107.64 o 
   6   4   6     5320.67     5532.77    154.95 o 
   7   4   6     5317.11     5576.65    187.62 o 
   8   4   6      214.59      170.03     24.20 o 
   9   4   6      584.06      582.06     56.86 o 
 -10   5   6        9.42       -2.70     19.17 o 
  -9   5   6      462.22      471.84     36.19 o 
  -8   5   6        2.82        7.68     18.65 o 
  -7   5   6        0.57       14.53     14.47 o 
  -6   5   6       53.93       97.19     15.93 o 
  -5   5   6      504.09      527.35     21.50 o 
  -4   5   6      156.10      168.93     11.37 o 
  -3   5   6        1.52       13.30      6.81 o 
  -2   5   6      254.06      253.15     12.08 o 
  -1   5   6      344.44      370.95     26.06 o 
   0   5   6       11.77       19.31      6.57 o 
   1   5   6       91.49       73.22      7.91 o 
   2   5   6     2957.13     2903.53    113.67 o 
   3   5   6      593.99      553.20     16.67 o 
   4   5   6     1093.64     1083.94     28.37 o 
   5   5   6      826.46      821.74     27.56 o 
   6   5   6      172.50      185.75     18.64 o 
   7   5   6      534.98      500.40     35.57 o 
   8   5   6       21.78       15.71     26.64 o 
   9   5   6      214.88      230.88     38.19 o 
 -10   6   6      300.09      346.07     36.16 o 
  -9   6   6       32.14       55.13     20.32 o 
  -8   6   6      288.38      297.23     27.99 o 
  -7   6   6      126.20      170.10     21.37 o 
  -6   6   6       87.37      124.98     12.41 o 
  -5   6   6       27.22       54.86     12.85 o 
  -4   6   6      118.71      138.64     11.28 o 
  -3   6   6       16.47       24.04      8.05 o 
  -2   6   6     1024.83      983.79     26.44 o 
  -1   6   6       15.58        9.86     10.38 o 
   0   6   6      716.63      710.32     19.77 o 
   1   6   6      225.65      295.68     20.18 o 
   2   6   6      430.07      485.95     16.01 o 
   3   6   6     1993.64     1930.79     52.64 o 
   4   6   6     2399.16     2304.77     51.48 o 
   5   6   6      454.66      412.70     26.36 o 
   6   6   6     2502.95     2500.25     80.36 o 
   7   6   6     2707.02     2862.30    108.87 o 
   8   6   6     1353.25     1248.15     68.94 o 
 -10   7   6      712.75      750.91     59.62 o 
  -9   7   6      391.36      411.74     36.79 o 
  -8   7   6     1772.74     2025.24    109.97 o 
  -7   7   6     3247.51     3235.89    102.01 o 
  -6   7   6      919.40      907.27     29.44 o 
  -5   7   6      548.63      523.38     24.93 o 
  -4   7   6     6978.48     6969.52    137.48 o 
  -3   7   6     2792.87     2795.84     60.27 o 
  -2   7   6        9.80       24.67     17.01 o 
  -1   7   6      915.48      881.99     23.61 o 
   0   7   6     3820.02     3659.39     68.92 o 
   1   7   6      992.97      981.90     35.00 o 
   2   7   6      388.87      381.14     19.27 o 
   3   7   6     3682.50     3771.25     77.59 o 
   4   7   6     1686.51     1610.11     41.57 o 
   5   7   6     2180.25     2141.31     57.68 o 
   6   7   6     1574.30     1625.90     60.51 o 
   7   7   6      175.57      218.04     38.59 o 
   8   7   6     1051.72     1041.43     98.12 o 
  -9   8   6        9.90       25.60     18.99 o 
  -8   8   6       47.89       54.02     31.57 o 
  -7   8   6      381.11      431.61     26.77 o 
  -6   8   6       43.30       48.40     11.71 o 
  -5   8   6       16.97       31.94     17.76 o 
  -4   8   6      346.28      321.67     19.90 o 
  -3   8   6      550.29      562.15     21.79 o 
  -2   8   6       29.51       53.67     12.57 o 
  -1   8   6      678.99      662.78     27.76 o 
   0   8   6      170.03      242.16     18.88 o 
   1   8   6      725.93      723.01     30.85 o 
   2   8   6     4299.30     4360.25    106.08 o 
   3   8   6        0.61       19.23      8.36 o 
   4   8   6     2256.81     2169.35     54.47 o 
   5   8   6     1673.70     1620.24     56.35 o 
   6   8   6      797.05      806.03     40.01 o 
   7   8   6      110.62      150.31     36.98 o 
   8   8   6      956.86      982.44     65.76 o 
  -9   9   6     2957.65     2820.29    136.73 o 
  -8   9   6     2622.76     2541.36    118.50 o 
  -7   9   6     4424.56     4213.06    149.82 o 
  -6   9   6     4349.08     4388.19    105.47 o 
  -5   9   6     6292.61     6391.49    160.30 o 
  -4   9   6     4891.76     4822.03    120.67 o 
  -3   9   6     4750.16     4909.92    124.50 o 
  -2   9   6     3454.94     3311.42    105.70 o 
  -1   9   6     2398.88     2490.41     71.60 o 
   0   9   6     4126.00     4209.66    112.11 o 
   1   9   6     2251.75     2284.57     68.72 o 
   2   9   6     4637.22     4682.99    122.81 o 
   3   9   6     2713.23     2664.08     78.37 o 
   4   9   6     2804.34     2804.90     81.26 o 
   5   9   6     2828.75     2827.03    110.00 o 
   6   9   6     1321.34     1323.48     67.77 o 
   7   9   6     1094.53     1023.13     77.79 o 
  -8  10   6        4.33       -1.03     18.47 o 
  -7  10   6      261.23      291.25     25.49 o 
  -6  10   6      538.71      597.69     28.21 o 
  -5  10   6     1251.22     1309.83     47.12 o 
  -4  10   6     1287.67     1224.77     59.00 o 
  -3  10   6     2127.96     2137.16     85.62 o 
  -2  10   6      528.37      531.41     27.57 o 
  -1  10   6     1552.31     1721.74     68.13 o 
   0  10   6     2387.53     2456.13     88.15 o 
   1  10   6      733.95      730.20     35.37 o 
   2  10   6      484.02      443.56     30.01 o 
   3  10   6     1199.57     1200.16     50.71 o 
   4  10   6     1424.85     1428.19     66.86 o 
   5  10   6      133.92      155.20     28.33 o 
   6  10   6     1544.31     1494.89     75.73 o 
   7  10   6     1746.68     1711.42     88.84 o 
  -8  11   6       10.55       25.09     25.04 o 
  -7  11   6       66.43      106.04     20.46 o 
  -6  11   6       52.16       35.54     12.77 o 
  -5  11   6      183.99      203.74     19.79 o 
  -4  11   6      308.27      336.94     29.80 o 
  -3  11   6       12.96        9.53     17.68 o 
  -2  11   6      289.21      277.29     23.65 o 
  -1  11   6       28.46       62.61     19.17 o 
   0  11   6      316.83      287.39     24.94 o 
   1  11   6        2.64       26.60     17.35 o 
   2  11   6       14.38       37.75     16.69 o 
   3  11   6      239.01      241.71     35.79 o 
   4  11   6        4.55       63.06     30.99 o 
   5  11   6       21.04       29.98     20.61 o 
   6  11   6        0.02       32.87     37.43 o 
  -7  12   6        1.62      -24.72     29.03 o 
  -6  12   6      180.77      234.45     26.84 o 
  -5  12   6       11.99       -1.52     15.51 o 
  -4  12   6      179.93      153.75     20.04 o 
  -3  12   6      250.01      232.61     23.38 o 
  -2  12   6        2.33      -13.93     14.86 o 
  -1  12   6      248.32      260.98     23.76 o 
   0  12   6      166.73      208.86     24.36 o 
   1  12   6      153.06      149.63     21.42 o 
   2  12   6      934.98      941.77     46.22 o 
   3  12   6        4.82       48.03     24.69 o 
   4  12   6      728.65      726.65     69.71 o 
   5  12   6      230.98      236.62     34.95 o 
  -6  13   6      283.46      300.82     37.21 o 
  -5  13   6      770.44      824.79     63.20 o 
  -4  13   6     1063.31     1076.40     58.61 o 
  -3  13   6     1449.30     1434.65     70.94 o 
  -2  13   6     1154.08     1111.27     76.10 o 
  -1  13   6     1649.09     1637.68     83.82 o 
   0  13   6     2719.86     2653.56     93.74 o 
   1  13   6     1230.67     1234.73     55.41 o 
   2  13   6     1579.70     1449.54     62.93 o 
   3  13   6      775.36      798.78     54.05 o 
   4  13   6      510.04      492.42     46.80 o 
  -5  14   6        0.01       24.36     27.08 o 
  -4  14   6       38.69       69.38     28.88 o 
  -3  14   6        7.70        8.49     19.75 o 
  -2  14   6      312.24      303.74     34.65 o 
  -1  14   6       64.34      151.73     28.34 o 
   0  14   6       37.64       49.80     23.09 o 
   1  14   6      237.11      236.66     30.69 o 
   2  14   6      226.66      190.21     62.02 o 
   3  14   6       72.89      103.60     31.29 o 
  -3  15   6     1838.79     1821.00     95.83 o 
  -2  15   6     2524.47     2518.33    123.75 o 
  -1  15   6     2802.96     2509.32    118.56 o 
   0  15   6     1512.98     1503.19     89.05 o 
   1  15   6     1688.84     1639.42    102.99 o 
   2  15   6     1309.52     1287.87     91.12 o 
 -11   1   7     1270.51     1161.42     68.34 o 
 -10   1   7      817.07      881.45     52.61 o 
  -9   1   7      113.28      173.44     26.17 o 
  -8   1   7     2675.24     2711.61     96.46 o 
  -7   1   7     2739.18     2725.85     92.13 o 
  -6   1   7     1915.60     1882.49     61.10 o 
  -5   1   7      520.79      489.73     17.50 o 
  -4   1   7    10707.31    11000.24    169.77 o 
  -3   1   7     3847.34     3750.22     62.28 o 
  -2   1   7     6611.72     6887.93    104.44 o 
  -1   1   7     2488.99     2429.80     47.59 o 
   0   1   7      147.83      142.66     12.95 o 
   1   1   7     2297.97     2321.93     48.02 o 
   2   1   7      145.43      149.63     11.02 o 
   3   1   7      859.63      747.58     39.07 o 
   4   1   7     1335.72     1362.17     31.60 o 
   5   1   7      394.70      401.20     17.98 o 
   6   1   7     1409.78     1350.42     39.30 o 
   7   1   7     1589.73     1544.81     47.11 o 
   8   1   7      573.20      550.75     46.11 o 
   9   1   7       34.41       66.46     38.21 o 
 -11   2   7       98.62      113.32     27.76 o 
 -10   2   7      156.63      173.60     27.97 o 
  -9   2   7      295.91      340.41     30.01 o 
  -8   2   7      403.40      425.99     31.35 o 
  -7   2   7     6254.91     6210.43    181.05 o 
  -6   2   7     2050.50     2053.73     74.54 o 
  -5   2   7     4089.66     3915.04     64.86 o 
  -4   2   7    26560.96    26184.28    409.28 o 
  -3   2   7    29318.30    29853.76    460.96 o 
  -2   2   7      907.00      785.26     18.65 o 
  -1   2   7    33665.04    33233.95    467.52 o 
   0   2   7    21081.94    19810.43    218.51 o 
   1   2   7     4897.69     5038.15     99.13 o 
   2   2   7     4602.54     4793.53     99.07 o 
   3   2   7    16171.46    15604.05    313.82 o 
   4   2   7     3399.06     3396.44    101.61 o 
   5   2   7     1561.90     1504.26     38.81 o 
   6   2   7     1364.36     1433.45     43.55 o 
   7   2   7     2627.84     2737.64     87.08 o 
   8   2   7      998.11     1056.76     53.26 o 
   9   2   7     1054.45     1081.08    100.58 o 
 -11   3   7      183.14      208.49     33.56 o 
 -10   3   7      299.86      313.02     32.60 o 
  -9   3   7      145.70      187.80     30.29 o 
  -8   3   7     1364.61     1394.43     59.47 o 
  -7   3   7      860.65      832.50     40.47 o 
  -6   3   7     1119.20     1042.09     32.28 o 
  -5   3   7      146.49      159.12     12.79 o 
  -4   3   7      955.81     1027.37     26.63 o 
  -3   3   7      188.24      207.54     13.56 o 
  -2   3   7      177.48      164.43     12.73 o 
  -1   3   7     3295.81     3355.05     58.28 o 
   0   3   7     6050.56     6214.46    120.83 o 
   1   3   7     1790.16     1712.75     42.48 o 
   2   3   7     2716.44     2858.28     66.53 o 
   3   3   7     1171.06     1243.65     37.24 o 
   4   3   7      334.26      310.01     19.48 o 
   5   3   7     1590.05     1625.10     45.46 o 
   6   3   7        5.68       27.94     18.73 o 
   7   3   7      155.64      149.65     24.51 o 
   8   3   7      179.77      212.61     24.67 o 
   9   3   7      392.43      433.54     70.13 o 
 -10   4   7      249.85      209.62     30.49 o 
  -9   4   7      302.46      316.54     31.23 o 
  -8   4   7     1352.70     1316.67     58.19 o 
  -7   4   7     1925.71     1847.22     67.71 o 
  -6   4   7     1859.63     1671.05     52.98 o 
  -5   4   7     1509.81     1481.60     36.45 o 
  -4   4   7     4545.15     4703.16     86.34 o 
  -3   4   7     3720.46     3783.94     70.41 o 
  -2   4   7     2270.11     2279.99     43.95 o 
  -1   4   7     7825.39     7875.28    124.69 o 
   0   4   7     8349.40     8439.82    182.45 o 
   1   4   7     4571.72     4557.48     97.43 o 
   2   4   7     4430.09     4449.58    100.56 o 
   3   4   7     7583.17     7591.97    168.04 o 
   4   4   7     4804.58     4769.52    120.10 o 
   5   4   7     3463.81     3607.01    208.72 o 
   6   4   7     4416.01     4576.30    129.22 o 
   7   4   7     2769.10     2643.70    170.61 o 
   8   4   7     1443.39     1377.41     63.47 o 
 -10   5   7     1684.11     1660.37     80.57 o 
  -9   5   7      490.05      562.88     40.60 o 
  -8   5   7     4311.18     4174.66    138.97 o 
  -7   5   7     4684.23     4366.87    305.26 o 
  -6   5   7     1982.39     1853.51     51.66 o 
  -5   5   7      652.60      598.01     20.81 o 
  -4   5   7     6092.03     6198.84    116.29 o 
  -3   5   7      476.48      525.64     27.32 o 
  -2   5   7      530.92      586.37     18.58 o 
  -1   5   7       42.79       35.80      9.71 o 
   0   5   7      395.66      454.71     20.02 o 
   1   5   7      708.64      753.89     27.34 o 
   2   5   7      245.45      280.13     17.47 o 
   3   5   7      512.14      501.29     23.89 o 
   4   5   7      359.35      370.14     24.83 o 
   5   5   7     1233.90     1262.30     47.09 o 
   6   5   7      172.05      184.86     24.71 o 
   7   5   7      400.94      461.61     38.41 o 
   8   5   7       46.04       57.35     19.50 o 
 -10   6   7        8.82       22.67     21.04 o 
  -9   6   7       15.20       30.72     39.95 o 
  -8   6   7       11.29       52.11     19.02 o 
  -7   6   7      902.48      896.42     44.08 o 
  -6   6   7       10.42       18.11     10.80 o 
  -5   6   7        6.18       46.58     32.99 o 
  -4   6   7     1997.18     2107.14     49.71 o 
  -3   6   7     2312.08     2456.72     53.45 o 
  -2   6   7     1672.84     1803.37     40.42 o 
  -1   6   7     4313.76     4500.61    103.35 o 
   0   6   7     2054.77     1968.27     46.45 o 
   1   6   7      198.24      252.93     22.07 o 
   2   6   7      152.43      173.54     18.60 o 
   3   6   7     2917.45     2920.29     79.01 o 
   4   6   7      162.38      218.41     34.98 o 
   5   6   7       49.83       62.71     14.88 o 
   6   6   7        6.08      -17.19     14.69 o 
   7   6   7      188.92      214.78     30.62 o 
   8   6   7        1.75      -28.37     18.91 o 
 -10   7   7      386.66      334.52     40.12 o 
  -9   7   7      644.63      636.91     44.71 o 
  -8   7   7      641.95      617.68     40.78 o 
  -7   7   7     1358.82     1280.10     56.44 o 
  -6   7   7      127.66      155.21     12.83 o 
  -5   7   7     1823.06     1786.39     52.28 o 
  -4   7   7      135.70      122.76     13.08 o 
  -3   7   7      297.18      354.68     19.38 o 
  -2   7   7       18.72       21.34     11.72 o 
  -1   7   7      491.31      532.30     29.69 o 
   0   7   7      413.09      445.23     35.88 o 
   1   7   7       58.19       61.02      9.49 o 
   2   7   7      562.10      589.47     23.55 o 
   3   7   7        9.49       13.02     15.49 o 
   4   7   7       29.48       44.25     15.95 o 
   5   7   7      306.08      361.52     25.18 o 
   6   7   7       23.56        1.70     13.67 o 
   7   7   7      226.58      288.86     40.50 o 
   8   7   7       85.73      180.69     31.47 o 
  -9   8   7      465.75      509.48     46.14 o 
  -8   8   7     1637.09     1676.04     81.58 o 
  -7   8   7     1573.18     1507.46     66.49 o 
  -6   8   7     1104.84     1079.04     50.21 o 
  -5   8   7      478.28      458.70     27.53 o 
  -4   8   7     2954.88     2961.86     70.80 o 
  -3   8   7     2240.29     2229.42     55.42 o 
  -2   8   7     1199.71     1286.26     42.37 o 
  -1   8   7     7256.53     7302.20    159.04 o 
   0   8   7     9392.88     9207.97    172.80 o 
   1   8   7     6116.38     6177.99    150.83 o 
   2   8   7     6826.44     6468.19    148.29 o 
   3   8   7    11764.32    11596.97    317.55 o 
   4   8   7     7146.71     6890.61    179.20 o 
   5   8   7     4506.73     4598.65    160.16 o 
   6   8   7     5249.38     5649.55    202.74 o 
   7   8   7     2714.37     2804.76    187.00 o 
  -9   9   7      288.12      270.24     36.68 o 
  -8   9   7       67.23       74.58     23.47 o 
  -7   9   7       92.46      124.97     19.70 o 
  -6   9   7       41.73       37.80     12.28 o 
  -5   9   7      108.40      127.94     16.14 o 
  -4   9   7      879.43      858.97     31.30 o 
  -3   9   7       29.58       36.28     15.27 o 
  -2   9   7      307.22      306.20     16.86 o 
  -1   9   7      556.45      571.79     30.19 o 
   0   9   7      115.65      163.79     19.11 o 
   1   9   7     1541.19     1562.54     60.23 o 
   2   9   7      785.65      746.47     32.08 o 
   3   9   7       63.56      100.94     27.38 o 
   4   9   7      146.14      156.54     26.66 o 
   5   9   7      163.86      214.92     30.08 o 
   6   9   7      470.69      504.97     45.45 o 
   7   9   7      557.27      662.39     67.06 o 
  -8  10   7      206.67      192.77     27.53 o 
  -7  10   7        5.59        4.21     15.00 o 
  -6  10   7      270.28      242.91     19.99 o 
  -5  10   7      407.32      438.68     26.52 o 
  -4  10   7      185.76      192.70     25.85 o 
  -3  10   7      181.71      171.05     21.34 o 
  -2  10   7     4271.01     4080.18    129.96 o 
  -1  10   7      350.33      385.60     30.69 o 
   0  10   7     1830.37     1842.60     62.69 o 
   1  10   7     2405.59     2392.37     79.64 o 
   2  10   7     3102.41     2931.22     87.91 o 
   3  10   7     1083.77     1106.59     65.02 o 
   4  10   7     1941.82     1904.08     96.75 o 
   5  10   7     1010.28     1099.98     63.71 o 
   6  10   7      942.03      920.00     58.41 o 
  -8  11   7      595.58      589.95     66.97 o 
  -7  11   7     1340.94     1194.96     73.22 o 
  -6  11   7      158.51      187.38     22.05 o 
  -5  11   7     1551.67     1576.36     67.10 o 
  -4  11   7     1050.90     1093.79     51.37 o 
  -3  11   7     1237.71     1231.37     48.63 o 
  -2  11   7     1027.13     1002.46     43.42 o 
  -1  11   7     1666.30     1633.00     61.53 o 
   0  11   7      979.66     1029.08     45.97 o 
   1  11   7      551.47      599.74     67.63 o 
   2  11   7      815.90      818.55     55.43 o 
   3  11   7        5.30       18.75     19.03 o 
   4  11   7        5.36       38.81     22.19 o 
   5  11   7       65.71       71.78     28.13 o 
   6  11   7        4.84       -1.29     22.01 o 
  -7  12   7      226.44      210.50     63.10 o 
  -6  12   7      231.19      212.93     28.74 o 
  -5  12   7       41.17       45.99     19.56 o 
  -4  12   7      850.17      764.64     40.78 o 
  -3  12   7      396.20      473.54     32.90 o 
  -2  12   7       17.40       16.15     15.28 o 
  -1  12   7      755.81      755.58     40.68 o 
   0  12   7      677.57      734.16     40.72 o 
   1  12   7       77.37      106.61     20.79 o 
   2  12   7      105.95      138.98     23.82 o 
   3  12   7      847.00      840.51     78.16 o 
   4  12   7      311.84      300.07     40.32 o 
   5  12   7      182.39      195.98     38.01 o 
  -6  13   7      375.44      366.92     52.23 o 
  -5  13   7      540.33      505.54     48.80 o 
  -4  13   7       42.81       31.94     20.05 o 
  -3  13   7      345.57      367.07     35.22 o 
  -2  13   7      117.33      203.43     29.13 o 
  -1  13   7        9.47       27.12     26.28 o 
   0  13   7       65.13       78.88     23.35 o 
   1  13   7      127.41      158.77     26.89 o 
   2  13   7       99.30      158.71     27.71 o 
   3  13   7        3.77       39.67     24.19 o 
   4  13   7        8.96       25.84     27.88 o 
  -4  14   7     2208.01     2074.21     99.91 o 
  -3  14   7     1761.93     1781.52     88.88 o 
  -2  14   7     3885.87     3564.61    394.20 o 
  -1  14   7     1361.06     1445.95     76.73 o 
   0  14   7     2349.42     2195.43    120.51 o 
   1  14   7     1237.51     1229.45     82.46 o 
   2  14   7     1452.12     1549.98     95.76 o 
   3  14   7      728.13      677.99     69.21 o 
  -2  15   7        4.57       14.43     23.02 o 
  -1  15   7       14.25       53.29     31.01 o 
   0  15   7       13.04       22.31     32.43 o 
 -11   0   8     1710.70     1627.60    125.52 o 
 -10   0   8     1282.37     1110.20    140.28 o 
  -9   0   8      688.11      640.74     58.97 o 
  -8   0   8     6905.94     6999.66    308.89 o 
  -7   0   8    10065.07     7943.34   2291.09 o 
  -6   0   8     8041.48     8215.61    311.77 o 
  -5   0   8     5622.81     5432.57    129.77 o 
  -4   0   8    20176.58    20408.07    476.82 o 
  -3   0   8     7046.68     6815.35    158.21 o 
  -2   0   8      418.21      532.48     21.23 o 
  -1   0   8     1482.97     1490.49     61.63 o 
   0   0   8     5686.92     6025.32    125.46 o 
   1   0   8      497.92      591.62     38.84 o 
   2   0   8      593.84      621.74     22.32 o 
   3   0   8      207.60      200.44     20.72 o 
   4   0   8      253.65      297.35     20.56 o 
   5   0   8       56.55       59.07     13.55 o 
   6   0   8     1471.25     1415.55     61.93 o 
   7   0   8       83.17      132.44     34.38 o 
   8   0   8     1126.80     1204.12     94.43 o 
 -11   1   8      365.99      462.34     51.12 o 
 -10   1   8       32.45       33.09     20.73 o 
  -9   1   8        4.34       13.43     16.51 o 
  -8   1   8      242.73      215.74     25.76 o 
  -7   1   8      323.87      397.96     29.59 o 
  -6   1   8     1984.19     1956.00     65.95 o 
  -5   1   8       18.67       10.40      9.52 o 
  -4   1   8     1211.54     1204.82     29.01 o 
  -3   1   8     1535.57     1561.75     33.29 o 
  -2   1   8      148.90      174.27      9.87 o 
  -1   1   8      753.91      669.32     15.81 o 
   0   1   8     5412.86     5587.57    159.95 o 
   1   1   8       74.58      107.80     10.28 o 
   2   1   8      585.27      589.59     27.70 o 
   3   1   8      372.36      375.30     18.34 o 
   4   1   8      772.80      793.95     39.33 o 
   5   1   8      810.19      792.44     29.15 o 
   6   1   8      628.16      630.45     31.01 o 
   7   1   8      521.32      577.97     38.65 o 
   8   1   8      116.26      122.59     41.62 o 
 -10   2   8      497.11      506.30     41.31 o 
  -9   2   8      732.79      731.69     45.20 o 
  -8   2   8     1753.11     1744.23     70.73 o 
  -7   2   8     3465.18     3444.69    111.69 o 
  -6   2   8     3490.59     3424.61    102.65 o 
  -5   2   8     4367.16     4423.93     80.20 o 
  -4   2   8     8720.16     8738.10    150.11 o 
  -3   2   8     7926.38     7601.25    127.65 o 
  -2   2   8     5859.14     5716.41     93.66 o 
  -1   2   8     6725.60     6717.42    113.80 o 
   0   2   8     4622.66     4520.39     94.12 o 
   1   2   8     1294.25     1211.53     48.22 o 
   2   2   8      812.99      817.47     34.33 o 
   3   2   8      792.58      840.81     34.38 o 
   4   2   8      244.44      221.88     18.87 o 
   5   2   8      316.01      314.61     36.81 o 
   6   2   8      202.82      228.40     21.94 o 
   7   2   8       78.61      104.17     18.66 o 
   8   2   8      125.52      129.07     26.36 o 
 -10   3   8       59.04       78.83     25.56 o 
  -9   3   8        6.79       30.42     18.22 o 
  -8   3   8      115.70      186.04     28.82 o 
  -7   3   8      387.56      409.54     29.49 o 
  -6   3   8     1358.07     1369.64     38.63 o 
  -5   3   8       94.73      110.93      9.72 o 
  -4   3   8     1974.47     1945.50     51.70 o 
  -3   3   8     3037.40     3056.85     58.43 o 
  -2   3   8      593.18      571.70     27.24 o 
  -1   3   8     3236.01     3017.24     66.28 o 
   0   3   8    15140.54    15351.96    306.16 o 
   1   3   8     3584.48     3469.81     80.84 o 
   2   3   8     1532.53     1543.06     44.21 o 
   3   3   8    10842.72    10900.73    286.22 o 
   4   3   8    11623.19    11503.79    270.06 o 
   5   3   8     1064.82     1087.41     41.09 o 
   6   3   8     6171.65     6322.25    175.41 o 
   7   3   8     5572.73     5659.38    171.99 o 
   8   3   8     2085.41     2058.25     93.79 o 
 -10   4   8     1184.22     1202.91     66.65 o 
  -9   4   8      498.53      540.47     40.71 o 
  -8   4   8     3758.85     3572.11    122.90 o 
  -7   4   8     4167.69     4212.03    134.67 o 
  -6   4   8     2616.02     2456.94    115.32 o 
  -5   4   8     1086.62     1029.63     27.66 o 
  -4   4   8     8275.71     8234.51    151.44 o 
  -3   4   8     3465.98     3377.30     66.45 o 
  -2   4   8      848.42      856.66     22.60 o 
  -1   4   8     3656.80     3606.42     80.37 o 
   0   4   8    11890.57    12419.97    258.51 o 
   1   4   8     1629.39     1567.38     45.55 o 
   2   4   8     6273.23     6577.12    150.46 o 
   3   4   8     4228.84     4221.57    106.77 o 
   4   4   8     3378.92     3644.02    194.59 o 
   5   4   8     1285.69     1332.40     49.30 o 
   6   4   8     2301.66     2227.96     74.05 o 
   7   4   8      122.67      177.76     24.44 o 
   8   4   8      556.16      506.86     45.20 o 
 -10   5   8       31.82        7.73     19.16 o 
  -9   5   8       19.02        2.49     16.54 o 
  -8   5   8      153.36      152.21     24.36 o 
  -7   5   8      340.07      281.69     26.53 o 
  -6   5   8     1171.17     1149.14     32.65 o 
  -5   5   8        4.96       27.39      9.72 o 
  -4   5   8      501.55      507.89     27.07 o 
  -3   5   8      625.09      632.84     28.09 o 
  -2   5   8      364.11      383.47     21.82 o 
  -1   5   8      156.05      198.19     39.11 o 
   0   5   8      648.43      639.82     30.81 o 
   1   5   8      141.79      176.67     16.50 o 
   2   5   8     1266.12     1268.22     41.87 o 
   3   5   8      990.76      936.43     38.68 o 
   4   5   8      432.70      412.33     29.34 o 
   5   5   8     2499.75     2419.99     76.28 o 
   6   5   8       73.76       66.80     22.23 o 
   7   5   8      213.11      281.23     26.87 o 
   8   5   8       79.61       82.23     28.92 o 
 -10   6   8      663.80      677.91     49.94 o 
  -9   6   8      357.72      369.14     33.36 o 
  -8   6   8      783.65      705.02     62.61 o 
  -7   6   8     1658.01     1686.88     67.68 o 
  -6   6   8      352.19      357.27     20.45 o 
  -5   6   8      271.90      297.94     16.64 o 
  -4   6   8     4354.67     4484.20     97.52 o 
  -3   6   8     3818.03     3761.57     79.92 o 
  -2   6   8     2876.08     2868.83     71.18 o 
  -1   6   8     8865.59     8970.09    212.94 o 
   0   6   8    10018.03     9887.15    175.90 o 
   1   6   8     4191.24     4142.87    101.83 o 
   2   6   8     4482.77     4492.49    112.90 o 
   3   6   8     5143.95     5024.96    129.48 o 
   4   6   8     1563.68     1557.35     56.02 o 
   5   6   8     1225.52     1286.82     57.93 o 
   6   6   8      293.30      298.02     26.37 o 
   7   6   8        8.20       23.29     17.14 o 
   8   6   8        2.82      -12.93     20.83 o 
  -9   7   8       10.27       12.31     19.13 o 
  -8   7   8       28.91        7.89     18.01 o 
  -7   7   8      457.27      494.88     55.19 o 
  -6   7   8      177.86      198.28     20.78 o 
  -5   7   8        0.80       16.71     10.72 o 
  -4   7   8      515.30      558.07     36.44 o 
  -3   7   8      915.22      951.09     72.61 o 
  -2   7   8       34.70       63.14     12.59 o 
  -1   7   8      700.03      685.06     23.71 o 
   0   7   8     5025.04     5144.15    103.26 o 
   1   7   8      505.60      500.60     25.02 o 
   2   7   8       86.81      130.20     29.98 o 
   3   7   8     2976.65     3103.98     89.22 o 
   4   7   8     3115.96     3067.78     94.95 o 
   5   7   8       71.83       83.11     18.38 o 
   6   7   8      722.35      772.91     40.38 o 
   7   7   8      862.48      841.50     65.60 o 
  -9   8   8      416.41      380.87     37.12 o 
  -8   8   8        7.64       13.98     22.70 o 
  -7   8   8       76.84       99.41     45.59 o 
  -6   8   8      172.37      147.96     15.99 o 
  -5   8   8     1101.42     1075.41     35.89 o 
  -4   8   8       34.57       38.54     17.36 o 
  -3   8   8      632.48      634.03     51.99 o 
  -2   8   8     1852.31     1948.92     59.75 o 
  -1   8   8     1679.24     1720.09     44.65 o 
   0   8   8      262.52      255.95     23.35 o 
   1   8   8     3434.20     3338.09     85.95 o 
   2   8   8     1213.22     1205.93     55.74 o 
   3   8   8     1410.85     1455.68     65.56 o 
   4   8   8      632.64      718.95     62.94 o 
   5   8   8      766.97      790.83     54.87 o 
   6   8   8       38.39       95.90     30.80 o 
   7   8   8      301.74      371.79     76.39 o 
  -8   9   8      452.05      403.75     39.56 o 
  -7   9   8       57.15       52.16     19.25 o 
  -6   9   8      390.69      427.35     24.90 o 
  -5   9   8      326.64      304.20     20.32 o 
  -4   9   8      178.16      156.33     17.09 o 
  -3   9   8      703.05      779.23     35.40 o 
  -2   9   8      827.71      861.86     38.30 o 
  -1   9   8     2509.14     2519.17     79.84 o 
   0   9   8     2831.17     2837.02     83.49 o 
   1   9   8     3604.90     3594.24    123.99 o 
   2   9   8     3404.14     3563.46    127.06 o 
   3   9   8     4640.02     4562.20    160.14 o 
   4   9   8     2582.40     2618.41    107.47 o 
   5   9   8     3405.42     3554.50    147.70 o 
   6   9   8     1139.27     1211.37     71.92 o 
  -8  10   8     1173.71     1165.65     65.10 o 
  -7  10   8     2766.12     2848.11    115.04 o 
  -6  10   8     1599.39     1523.41     52.26 o 
  -5  10   8     1631.60     1660.82     68.69 o 
  -4  10   8     6861.39     6908.83    165.79 o 
  -3  10   8     5458.05     5750.17    188.66 o 
  -2  10   8     3076.91     3231.31    112.05 o 
  -1  10   8     6441.06     6694.10    184.99 o 
   0  10   8     6056.94     5980.81    185.40 o 
   1  10   8     1851.90     1873.09     78.09 o 
   2  10   8     1741.20     1750.57     79.34 o 
   3  10   8     2262.66     2323.88     97.22 o 
   4  10   8      415.00      385.02     37.02 o 
   5  10   8      533.16      544.68     48.05 o 
   6  10   8      195.19      230.20     35.94 o 
  -7  11   8       73.40      114.51     31.68 o 
  -6  11   8       15.42       23.97     22.70 o 
  -5  11   8       49.36       75.40     29.83 o 
  -4  11   8       21.26       40.53     16.62 o 
  -3  11   8       58.03       88.19     21.16 o 
  -2  11   8      515.16      601.19     36.16 o 
  -1  11   8      207.30      213.13     21.89 o 
   0  11   8      136.73      196.06     28.21 o 
   1  11   8       28.43       41.40     22.76 o 
   2  11   8        3.38      -18.06     29.62 o 
   3  11   8      618.51      665.68     49.79 o 
   4  11   8     1166.84     1258.10     72.76 o 
   5  11   8        5.82       39.21     25.89 o 
  -6  12   8      871.09      868.71     57.96 o 
  -5  12   8     1945.73     1905.70     81.91 o 
  -4  12   8      998.94      894.62     47.83 o 
  -3  12   8     1100.75     1140.29     54.97 o 
  -2  12   8      896.40      951.82     45.55 o 
  -1  12   8      977.18      940.34     45.19 o 
   0  12   8      112.90      132.71     25.83 o 
   1  12   8      646.41      610.58    102.85 o 
   2  12   8      139.19      151.54     26.60 o 
   3  12   8      232.75      244.44     31.96 o 
   4  12   8       42.77      129.05     33.94 o 
  -5  13   8      212.47      275.48     39.23 o 
  -4  13   8       13.88       11.07     28.05 o 
  -3  13   8       81.99      138.18     36.55 o 
  -2  13   8        1.00       19.62     19.47 o 
  -1  13   8      182.58      210.14     27.06 o 
   0  13   8      290.07      238.15     33.08 o 
   1  13   8      327.97      328.09     39.82 o 
   2  13   8      173.03      171.85     29.30 o 
   3  13   8     1027.13     1078.07     67.50 o 
  -4  14   8        7.48       25.50     26.45 o 
  -3  14   8       11.74       72.41     33.77 o 
  -2  14   8      254.05      270.91     35.91 o 
  -1  14   8        0.11       26.87     26.43 o 
   0  14   8       18.05       47.72     49.60 o 
   1  14   8       79.03       78.69     31.65 o 
   2  14   8       19.33        4.72     23.46 o 
 -10   1   9     1076.23     1100.05     61.82 o 
  -9   1   9     1351.87     1306.37     64.26 o 
  -8   1   9     1880.26     2028.65     81.11 o 
  -7   1   9     8665.35     8599.73    255.59 o 
  -6   1   9       90.02      151.07     18.63 o 
  -5   1   9     2643.87     2503.80     51.29 o 
  -4   1   9     7154.72     7401.93    136.93 o 
  -3   1   9     2585.84     2550.37     54.40 o 
  -2   1   9      201.20      278.28     18.96 o 
  -1   1   9     3549.91     3540.29     74.95 o 
   0   1   9     7203.40     6590.39    139.66 o 
   1   1   9     1694.92     1610.73     50.93 o 
   2   1   9     4432.88     4280.60    109.84 o 
   3   1   9     7331.05     7308.83    207.34 o 
   4   1   9     6986.55     6886.99    193.16 o 
   5   1   9     7988.79     7825.46    241.54 o 
   6   1   9     3641.97     3910.18    139.74 o 
   7   1   9     3522.04     3461.52    135.03 o 
   8   1   9     2044.89     2071.40     96.40 o 
 -10   2   9     1481.48     1383.06     72.57 o 
  -9   2   9        3.18       18.92     18.00 o 
  -8   2   9     2080.79     1950.48     78.90 o 
  -7   2   9     3143.44     3162.43    106.97 o 
  -6   2   9       24.00       42.94     10.59 o 
  -5   2   9       82.97       98.28     10.67 o 
  -4   2   9     1273.27     1231.20     31.83 o 
  -3   2   9        1.54       25.97     15.61 o 
  -2   2   9       68.10       96.19     11.89 o 
  -1   2   9      252.73      211.08      9.45 o 
   0   2   9      316.75      343.27     30.93 o 
   1   2   9      676.54      704.71     32.81 o 
   2   2   9      294.19      262.19     22.67 o 
   3   2   9      735.46      672.87     37.10 o 
   4   2   9       35.82       84.86     15.24 o 
   5   2   9       20.65       33.08     14.03 o 
   6   2   9      110.19      119.68     23.92 o 
   7   2   9     1477.71     1419.28     74.30 o 
   8   2   9        5.91        6.46     21.49 o 
 -10   3   9        5.18      -11.31     19.33 o 
  -9   3   9       27.72       45.98     24.77 o 
  -8   3   9        8.32        2.56     17.38 o 
  -7   3   9     1840.31     1774.06     69.95 o 
  -6   3   9      548.97      527.45     31.06 o 
  -5   3   9      458.91      459.89     21.72 o 
  -4   3   9     1280.86     1265.72     32.78 o 
  -3   3   9      346.17      358.81     15.96 o 
  -2   3   9       30.32       49.25     11.85 o 
  -1   3   9      564.60      513.78     17.82 o 
   0   3   9      432.55      380.45     28.44 o 
   1   3   9      220.18      188.87     18.05 o 
   2   3   9       19.99       30.05     14.28 o 
   3   3   9       15.11       47.09     13.92 o 
   4   3   9        6.89        7.43     19.09 o 
   5   3   9      360.65      363.84     31.23 o 
   6   3   9        6.03       21.11     15.42 o 
   7   3   9      122.63      147.07     27.26 o 
   8   3   9       45.52       51.88     23.06 o 
 -10   4   9      459.29      417.11     40.60 o 
  -9   4   9      366.94      358.52     36.10 o 
  -8   4   9     1476.48     1401.05     62.88 o 
  -7   4   9     1844.43     1837.46     75.06 o 
  -6   4   9     1006.35      982.73     28.71 o 
  -5   4   9     2869.87     2847.87     64.06 o 
  -4   4   9     2469.78     2352.01     54.01 o 
  -3   4   9     1685.86     1703.29     47.95 o 
  -2   4   9      839.68      867.38     29.45 o 
  -1   4   9       95.54      100.94     12.23 o 
   0   4   9      143.74      163.85     26.27 o 
   1   4   9      146.66      201.90     21.22 o 
   2   4   9      347.45      356.84     26.78 o 
   3   4   9     1141.37     1214.90    104.10 o 
   4   4   9      439.74      454.83     27.35 o 
   5   4   9      275.46      246.46     27.57 o 
   6   4   9      556.20      540.94     33.63 o 
   7   4   9      454.47      463.05     41.41 o 
   8   4   9      115.77       79.21     27.40 o 
 -10   5   9      269.61      220.73     33.67 o 
  -9   5   9      174.57      214.08     28.48 o 
  -8   5   9      425.53      515.06     36.72 o 
  -7   5   9     5253.30     5341.19    171.47 o 
  -6   5   9      134.22      149.26     13.32 o 
  -5   5   9     3813.69     3742.17     83.83 o 
  -4   5   9    13144.17    13170.29    261.13 o 
  -3   5   9     9900.68    10360.03    262.67 o 
  -2   5   9     4146.37     4276.39    102.10 o 
  -1   5   9    12234.13    12087.06    262.94 o 
   0   5   9    17157.33    16858.53    374.30 o 
   1   5   9     5355.38     5378.09    133.71 o 
   2   5   9     5811.27     5590.83    293.89 o 
   3   5   9     5119.87     5194.42    159.70 o 
   4   5   9     2958.41     3002.77     91.49 o 
   5   5   9     2278.58     2167.11     75.34 o 
   6   5   9      661.58      661.19     39.56 o 
   7   5   9      837.85      751.16     45.81 o 
  -9   6   9      341.94      396.38     35.97 o 
  -8   6   9       89.07      143.67     24.88 o 
  -7   6   9      200.09      255.69     39.00 o 
  -6   6   9      469.58      469.09     23.53 o 
  -5   6   9      310.56      343.40     24.88 o 
  -4   6   9       34.68       37.52     12.26 o 
  -3   6   9       89.02      125.37     17.09 o 
  -2   6   9        4.58       12.84     12.38 o 
  -1   6   9       52.27       71.10     10.63 o 
   0   6   9      235.88      269.86     22.20 o 
   1   6   9      526.24      543.07     27.36 o 
   2   6   9      476.27      438.37     28.89 o 
   3   6   9       40.31       70.75     15.71 o 
   4   6   9      314.02      302.57     23.54 o 
   5   6   9       92.17      143.76     21.53 o 
   6   6   9        1.80       32.31     16.64 o 
   7   6   9      369.82      365.33     35.94 o 
  -9   7   9       16.14       13.00     23.71 o 
  -8   7   9      359.40      408.28     57.74 o 
  -7   7   9       18.97       40.33     30.91 o 
  -6   7   9     3222.26     3266.06     86.93 o 
  -5   7   9     1373.95     1363.70     45.10 o 
  -4   7   9     4074.53     4279.91    129.77 o 
  -3   7   9     6294.78     6328.53    137.37 o 
  -2   7   9     6882.38     7062.38    150.55 o 
  -1   7   9     7018.69     6976.18    218.21 o 
   0   7   9     8082.28     8005.91    193.95 o 
   1   7   9     7028.67     6896.68    170.32 o 
   2   7   9     3977.74     3668.34    217.61 o 
   3   7   9     2183.02     2088.29     68.19 o 
   4   7   9     1315.06     1256.32     57.66 o 
   5   7   9      116.72      163.64     22.07 o 
   6   7   9      519.54      515.94     41.74 o 
   7   7   9       36.65       77.92     27.53 o 
  -9   8   9      206.65      216.22     35.18 o 
  -8   8   9     1144.89     1165.62     81.77 o 
  -7   8   9     1177.47     1234.60     67.90 o 
  -6   8   9      245.84      262.97     21.02 o 
  -5   8   9     1713.97     1763.22     51.72 o 
  -4   8   9     1255.56     1264.83     46.52 o 
  -3   8   9      959.92      967.08     34.34 o 
  -2   8   9      661.85      627.35     25.64 o 
  -1   8   9      197.89      231.08     15.77 o 
   0   8   9        5.45       11.03     17.87 o 
   1   8   9       14.74       19.35     12.97 o 
   2   8   9       38.34       66.01     21.21 o 
   3   8   9      820.22      833.71     47.81 o 
   4   8   9      282.42      289.37     32.47 o 
   5   8   9      330.03      354.32     44.72 o 
   6   8   9      965.34     1013.86     84.98 o 
  -8   9   9       31.12       62.52     34.77 o 
  -7   9   9     1358.23     1310.17     65.47 o 
  -6   9   9       86.10      116.84     21.36 o 
  -5   9   9      234.54      266.69     21.24 o 
  -4   9   9     1536.45     1432.43     46.59 o 
  -3   9   9      734.99      736.42     30.61 o 
  -2   9   9        2.76       38.87     13.59 o 
  -1   9   9      880.88      962.94     41.89 o 
   0   9   9     2281.42     2365.92     90.20 o 
   1   9   9      306.18      371.49     41.82 o 
   2   9   9      768.04      773.57     46.32 o 
   3   9   9      759.82      742.12     46.10 o 
   4   9   9      509.88      537.60     41.48 o 
   5   9   9      418.37      392.99     48.38 o 
   6   9   9       77.81      114.35     28.91 o 
  -8  10   9       98.97      148.10     30.34 o 
  -7  10   9       20.02       51.34     20.59 o 
  -6  10   9      307.99      333.70     31.19 o 
  -5  10   9      199.41      182.91     18.14 o 
  -4  10   9        5.02       15.45     15.86 o 
  -3  10   9      104.65      185.83     30.99 o 
  -2  10   9       65.93      105.66     19.01 o 
  -1  10   9      296.83      322.22     26.17 o 
   0  10   9      173.81      254.18     37.38 o 
   1  10   9      174.99      211.77     27.93 o 
   2  10   9       78.21      175.21     29.58 o 
   3  10   9      250.91      331.76     40.59 o 
   4  10   9       38.02       41.92     23.80 o 
   5  10   9        7.73       54.76     30.42 o 
  -7  11   9      387.89      423.33     72.27 o 
  -6  11   9     1875.28     1785.88     76.95 o 
  -5  11   9      539.62      558.09     36.02 o 
  -4  11   9     2279.67     2300.40     82.39 o 
  -3  11   9     2117.46     2054.36     74.92 o 
  -2  11   9     1652.80     1725.55     66.81 o 
  -1  11   9     2167.41     2171.56    107.27 o 
   0  11   9     3492.96     3696.47    164.44 o 
   1  11   9     2435.28     2717.24    235.88 o 
   2  11   9     2110.55     1959.74     92.28 o 
   3  11   9     1981.56     2036.29     98.16 o 
   4  11   9     2077.62     2041.05    102.47 o 
  -6  12   9       53.55       78.92     29.68 o 
  -5  12   9      750.92      816.43     45.48 o 
  -4  12   9      316.62      354.89     32.07 o 
  -3  12   9      192.92      195.98     24.71 o 
  -2  12   9       56.84       55.24     25.94 o 
  -1  12   9        5.11        2.03     17.02 o 
   0  12   9      187.52      182.02     31.50 o 
   1  12   9       40.20       14.96     20.39 o 
   2  12   9      171.35      287.36     33.29 o 
   3  12   9      565.47      577.95     60.09 o 
  -5  13   9      231.29      257.12     32.83 o 
  -4  13   9       72.70       63.03     23.26 o 
  -3  13   9      120.12       83.96     34.40 o 
  -2  13   9      612.20      593.73     44.63 o 
  -1  13   9      127.02      138.64     27.95 o 
   0  13   9       21.97       10.54     19.81 o 
   1  13   9      409.89      457.10     43.28 o 
   2  13   9      242.71      200.14     32.26 o 
  -3  14   9       91.28      180.02     36.69 o 
  -2  14   9        6.40       72.50     59.03 o 
  -1  14   9       41.36       80.56     31.52 o 
   0  14   9        8.18       67.09     30.43 o 
 -10   0  10       48.34      124.25     44.56 o 
  -9   0  10      175.49      204.46     60.22 o 
  -8   0  10       33.84      127.51     30.51 o 
  -7   0  10       93.22      206.56     32.34 o 
  -6   0  10      138.29      165.21     28.44 o 
  -5   0  10      219.50      220.71     21.83 o 
  -4   0  10     1185.48     1162.27     43.99 o 
  -3   0  10     1226.39     1266.19     45.83 o 
  -2   0  10       12.01       43.37     27.60 o 
  -1   0  10     3600.05     3535.60    169.46 o 
   0   0  10    16317.79    15528.35    679.84 o 
   1   0  10     1475.46     1534.59     80.57 o 
   2   0  10     5744.18     5381.08    599.65 o 
   3   0  10    20956.43    20338.46    810.06 o 
   4   0  10     4936.84     4708.52    217.85 o 
   5   0  10     1910.81     1883.31    140.86 o 
   6   0  10     5778.64     5637.03    280.56 o 
   7   0  10     3291.83     3100.45    186.20 o 
 -10   1  10      460.42      421.09     40.34 o 
  -9   1  10       56.57       41.57     28.43 o 
  -8   1  10      138.52      140.42     33.57 o 
  -7   1  10      921.14      887.13     45.77 o 
  -6   1  10       27.79       29.36     23.24 o 
  -5   1  10       35.79       65.37     23.27 o 
  -4   1  10      541.91      530.42     20.52 o 
  -3   1  10     2424.28     2459.32     54.25 o 
  -2   1  10      109.61      109.99     12.47 o 
  -1   1  10      659.43      658.43     37.65 o 
   0   1  10     1660.96     1579.67     42.05 o 
   1   1  10      196.45      170.78     18.49 o 
   2   1  10     1777.80     1707.52     59.79 o 
   3   1  10      454.16      491.00     35.67 o 
   4   1  10      205.77      244.63     27.46 o 
   5   1  10      308.98      348.81     31.38 o 
   6   1  10       27.03       45.45     21.88 o 
   7   1  10      522.74      497.01     42.46 o 
 -10   2  10      149.01      157.63     30.15 o 
  -9   2  10      122.93      145.62     35.48 o 
  -8   2  10      302.45      354.26     31.49 o 
  -7   2  10      341.62      317.00     29.35 o 
  -6   2  10      266.20      278.27     17.96 o 
  -5   2  10       95.35      104.22     11.48 o 
  -4   2  10        3.96       16.83      8.49 o 
  -3   2  10      251.03      267.24     17.63 o 
  -2   2  10      951.04      940.33     31.93 o 
  -1   2  10     2046.50     1878.35     67.69 o 
   0   2  10     3615.06     3526.54     85.16 o 
   1   2  10     2107.56     2063.73     71.45 o 
   2   2  10     1856.53     1849.48     76.84 o 
   3   2  10     2487.14     2527.25     89.73 o 
   4   2  10     1183.56     1165.90     55.74 o 
   5   2  10      428.93      410.22     34.19 o 
   6   2  10      454.97      485.61     58.21 o 
   7   2  10      272.98      271.84     41.49 o 
 -10   3  10     1940.45     1989.32     95.99 o 
  -9   3  10     1124.58     1050.22     59.08 o 
  -8   3  10     3026.32     3088.05    115.76 o 
  -7   3  10     7387.18     7395.35    229.54 o 
  -6   3  10     3551.75     3265.22    122.34 o 
  -5   3  10     2962.82     2886.21     65.95 o 
  -4   3  10     9381.60     9309.45    182.75 o 
  -3   3  10    12678.60    12777.22    282.36 o 
  -2   3  10     2733.67     2694.36     69.74 o 
  -1   3  10     8938.51     8421.37    384.08 o 
   0   3  10     9592.50     9330.93    246.36 o 
   1   3  10     4790.93     4743.33    118.98 o 
   2   3  10     8301.41     8317.30    256.80 o 
   3   3  10     3364.84     3390.05     96.80 o 
   4   3  10     1898.95     1941.12    113.28 o 
   5   3  10     3157.47     3134.67     99.85 o 
   6   3  10     1287.99     1232.06     65.48 o 
   7   3  10        0.86       -3.23     23.65 o 
 -10   4  10        1.25        5.32     22.64 o 
  -9   4  10      114.22      159.28     27.71 o 
  -8   4  10       89.09      148.01     24.71 o 
  -7   4  10      226.97      265.38     27.13 o 
  -6   4  10      295.68      307.91     16.93 o 
  -5   4  10      261.34      289.38     18.76 o 
  -4   4  10      527.89      525.63     27.87 o 
  -3   4  10      161.36      174.42     13.73 o 
  -2   4  10      628.23      650.88     22.39 o 
  -1   4  10       22.16       49.50     18.98 o 
   0   4  10     2723.24     2625.28     71.52 o 
   1   4  10      643.42      642.07     34.81 o 
   2   4  10       68.80      104.08     15.98 o 
   3   4  10     5623.03     5500.57    156.24 o 
   4   4  10      707.65      732.57     36.81 o 
   5   4  10      425.69      455.92     31.15 o 
   6   4  10     3315.63     3278.63    129.91 o 
   7   4  10     2460.72     2642.61    121.97 o 
  -9   5  10      224.75      232.85     30.56 o 
  -8   5  10      603.21      585.93     45.21 o 
  -7   5  10      227.16      200.86     25.99 o 
  -6   5  10      424.01      359.22     19.49 o 
  -5   5  10      771.96      785.63     29.77 o 
  -4   5  10      228.33      227.86     19.43 o 
  -3   5  10      297.98      367.00     21.10 o 
  -2   5  10      350.28      360.88     17.69 o 
  -1   5  10        7.65       64.41     17.76 o 
   0   5  10      574.63      596.23     29.21 o 
   1   5  10       13.50       25.98     27.38 o 
   2   5  10      498.47      501.43     28.28 o 
   3   5  10      226.45      241.23     26.52 o 
   4   5  10      229.27      274.56     32.46 o 
   5   5  10       33.74       40.12     22.98 o 
   6   5  10       23.38       33.42     24.75 o 
   7   5  10       65.39       10.72     20.76 o 
  -9   6  10      163.71      177.60     28.50 o 
  -8   6  10      128.43      166.01     26.93 o 
  -7   6  10      372.30      390.56     32.93 o 
  -6   6  10      878.44      812.10     28.88 o 
  -5   6  10     1646.65     1711.97     54.55 o 
  -4   6  10     2581.86     2528.29     65.18 o 
  -3   6  10     3243.22     3271.74     81.33 o 
  -2   6  10     3541.00     3605.66    124.07 o 
  -1   6  10     3708.00     3700.19    101.79 o 
   0   6  10     5348.40     5292.22    138.57 o 
   1   6  10     1172.24     1226.14     46.54 o 
   2   6  10      884.16      927.73     43.29 o 
   3   6  10     3000.46     2928.03     91.93 o 
   4   6  10     1315.29     1317.81     54.40 o 
   5   6  10      518.10      544.47     35.16 o 
   6   6  10     1478.28     1468.47     68.57 o 
  -9   7  10       35.79       49.08     39.89 o 
  -8   7  10      556.45      507.76     39.19 o 
  -7   7  10     2401.67     2464.41     95.65 o 
  -6   7  10      813.72      725.67     45.83 o 
  -5   7  10      517.93      556.24     31.15 o 
  -4   7  10     3126.94     3173.64     81.37 o 
  -3   7  10     3430.66     3484.06     86.18 o 
  -2   7  10      108.19      144.90     15.00 o 
  -1   7  10     1499.56     1563.02     66.89 o 
   0   7  10      881.39      953.04     43.24 o 
   1   7  10       21.53       40.40     14.78 o 
   2   7  10      264.21      259.76     23.00 o 
   3   7  10       90.31      144.52     23.68 o 
   4   7  10      262.93      279.60     26.41 o 
   5   7  10       58.90       57.98     22.70 o 
   6   7  10        0.46       15.62     37.26 o 
  -8   8  10        3.24       18.11     19.21 o 
  -7   8  10        2.03        3.58     15.93 o 
  -6   8  10       15.74        9.42     13.16 o 
  -5   8  10       28.47       46.22     17.72 o 
  -4   8  10        4.52       54.29     20.82 o 
  -3   8  10        2.94        6.15     12.25 o 
  -2   8  10      182.94      193.64     18.28 o 
  -1   8  10        0.79       22.94     15.37 o 
   0   8  10      935.29      944.26     42.08 o 
   1   8  10      331.38      335.12     23.92 o 
   2   8  10       44.46       13.76     19.75 o 
   3   8  10      573.84      629.08     51.94 o 
   4   8  10      133.10      173.12     28.32 o 
   5   8  10      247.90      211.20     33.04 o 
   6   8  10        0.79       50.88     26.53 o 
  -8   9  10     2159.08     2212.38    104.52 o 
  -7   9  10     2545.19     2574.68    124.23 o 
  -6   9  10     2616.66     2717.58     81.80 o 
  -5   9  10     4256.63     4246.43    115.22 o 
  -4   9  10     5701.80     5532.93    141.88 o 
  -3   9  10     3295.83     3227.25     88.49 o 
  -2   9  10     5713.15     5583.21    155.48 o 
  -1   9  10     4431.73     4502.67    156.31 o 
   0   9  10     1803.75     1790.04     77.23 o 
   1   9  10     2173.86     2111.28     90.04 o 
   2   9  10      937.57      964.53     54.10 o 
   3   9  10      456.84      507.47     44.38 o 
   4   9  10      106.56      154.62     35.26 o 
   5   9  10      411.31      425.43     49.91 o 
  -7  10  10       46.78      148.84     71.15 o 
  -6  10  10        0.21       -8.09     17.88 o 
  -5  10  10       89.94      152.47     34.69 o 
  -4  10  10      315.75      346.61     31.21 o 
  -3  10  10      750.19      842.94     43.20 o 
  -2  10  10     1274.99     1378.19     68.19 o 
  -1  10  10     1619.48     1597.12     80.41 o 
   0  10  10     3615.39     3647.92    138.08 o 
   1  10  10     1044.28     1059.74     61.03 o 
   2  10  10      915.65      868.99     55.64 o 
   3  10  10     2725.63     2643.50    116.63 o 
   4  10  10     1031.97     1105.16     76.43 o 
  -6  11  10       19.56       32.68     23.29 o 
  -5  11  10       32.80       43.82     17.07 o 
  -4  11  10       88.83      120.05     25.69 o 
  -3  11  10       73.17      121.05     20.71 o 
  -2  11  10      319.49      330.16     38.61 o 
  -1  11  10        9.61       28.13     30.03 o 
   0  11  10        1.03       20.34     20.37 o 
   1  11  10       34.30       16.06     27.95 o 
   2  11  10       52.26       70.10     24.03 o 
   3  11  10        0.66       33.36     41.70 o 
   4  11  10        1.02       -9.89     21.83 o 
  -5  12  10      146.46      141.21     22.19 o 
  -4  12  10      244.08      236.43     51.87 o 
  -3  12  10      300.87      284.49     34.87 o 
  -2  12  10      496.21      520.51     47.02 o 
  -1  12  10      869.50      850.03     53.64 o 
   0  12  10      270.56      300.93     36.01 o 
   1  12  10     1655.10     1703.91     86.34 o 
   2  12  10     1484.58     1481.49     91.83 o 
   3  12  10      667.65      658.20     64.16 o 
  -4  13  10      491.94      462.16     49.74 o 
  -3  13  10       94.42       62.98     41.87 o 
  -2  13  10      234.85      197.53     31.08 o 
  -1  13  10      274.33      260.15     33.71 o 
   0  13  10       46.00      103.10     28.28 o 
   1  13  10      209.08      217.10     33.67 o 
 -10   1  11      413.26      459.00     70.31 o 
  -9   1  11       95.86       96.86     27.38 o 
  -8   1  11     1127.46     1157.91     60.97 o 
  -7   1  11      602.31      694.00     63.57 o 
  -6   1  11      138.89      128.20     16.01 o 
  -5   1  11      751.05      724.56     30.45 o 
  -4   1  11        1.30       20.71     15.98 o 
  -3   1  11        0.20       15.93      9.28 o 
  -2   1  11      233.04      290.52     18.28 o 
  -1   1  11       17.39       15.00      9.46 o 
   0   1  11     1877.32     1707.48     47.87 o 
   1   1  11      706.30      739.18     40.03 o 
   2   1  11       14.75       66.37     20.06 o 
   3   1  11      436.00      439.59     33.33 o 
   4   1  11      836.09      711.15     44.46 o 
   5   1  11       16.59       13.19     18.36 o 
   6   1  11      875.40      830.43     54.92 o 
   7   1  11      729.01      783.49     55.96 o 
 -10   2  11      195.25      212.67     33.52 o 
  -9   2  11      121.24      174.49     27.26 o 
  -8   2  11     2105.02     1957.39    119.66 o 
  -7   2  11     1411.10     1518.25     64.42 o 
  -6   2  11      646.62      574.93     27.12 o 
  -5   2  11      960.01      942.47     41.07 o 
  -4   2  11    12378.31    12195.67    274.13 o 
  -3   2  11     1808.85     1702.20     42.81 o 
  -2   2  11     3906.65     3741.94    120.47 o 
  -1   2  11    16212.55    15856.02    351.86 o 
   0   2  11     9615.80     9177.29    255.03 o 
   1   2  11    13425.64    12334.01    602.13 o 
   2   2  11     3320.30     3336.84     91.84 o 
   3   2  11     9240.57     9345.00    293.23 o 
   4   2  11     3689.10     3504.11    131.23 o 
   5   2  11     1826.15     1768.40     82.82 o 
   6   2  11     1034.95      995.05     59.40 o 
   7   2  11      718.05      642.70     53.09 o 
 -10   3  11       60.74       99.11     50.62 o 
  -9   3  11      294.39      359.01     35.91 o 
  -8   3  11       20.03       32.28     22.16 o 
  -7   3  11       40.19       75.49     19.75 o 
  -6   3  11       82.12      127.30     26.15 o 
  -5   3  11     1364.94     1358.73     44.55 o 
  -4   3  11      741.38      777.64     27.39 o 
  -3   3  11     1352.65     1297.80     36.55 o 
  -2   3  11     1270.47     1260.71     50.99 o 
  -1   3  11     1290.67     1373.05     55.62 o 
   0   3  11      421.31      375.85     32.64 o 
   1   3  11      767.93      738.99     33.43 o 
   2   3  11      263.94      279.03     21.84 o 
   3   3  11      781.26      724.54     67.51 o 
   4   3  11     1683.07     1566.70     71.76 o 
   5   3  11      259.61      305.99     35.05 o 
   6   3  11     1217.27     1132.71     65.29 o 
   7   3  11      421.95      406.11     63.98 o 
  -9   4  11      358.35      427.94     47.40 o 
  -8   4  11     1103.07     1150.91     61.02 o 
  -7   4  11     1835.62     1872.62     79.18 o 
  -6   4  11      940.07      895.92     46.60 o 
  -5   4  11     2393.41     2337.21     67.59 o 
  -4   4  11     5301.43     5360.31    118.43 o 
  -3   4  11     3263.35     3153.28     74.45 o 
  -2   4  11     2083.31     2027.58     47.93 o 
  -1   4  11     4778.55     4747.42    141.88 o 
   0   4  11     3519.12     3375.29    100.37 o 
   1   4  11     1299.82     1325.53     79.83 o 
   2   4  11     2048.28     2048.19     74.60 o 
   3   4  11     2281.74     2223.41     73.78 o 
   4   4  11     1454.22     1361.62     55.19 o 
   5   4  11     1017.98     1024.60     59.45 o 
   6   4  11      896.26      911.31     62.96 o 
  -9   5  11       43.71       21.44     20.11 o 
  -8   5  11      986.42      956.11     56.04 o 
  -7   5  11      811.12      827.58     48.91 o 
  -6   5  11      484.23      410.90     25.68 o 
  -5   5  11     1531.59     1574.60     47.02 o 
  -4   5  11      282.96      350.93     29.71 o 
  -3   5  11      366.98      314.08     19.22 o 
  -2   5  11     1453.08     1443.16     50.76 o 
  -1   5  11      132.74      179.48     22.14 o 
   0   5  11      981.47     1004.93     44.57 o 
   1   5  11      197.71      217.22     22.49 o 
   2   5  11      312.82      332.46     29.48 o 
   3   5  11     1453.08     1504.66     57.90 o 
   4   5  11     1940.10     1896.62     72.59 o 
   5   5  11       88.22      142.41     27.55 o 
   6   5  11     1342.86     1341.23     76.18 o 
  -9   6  11        0.94       27.43     21.94 o 
  -8   6  11      448.54      395.30     40.35 o 
  -7   6  11      135.88      159.62     25.31 o 
  -6   6  11        9.06       11.97     13.29 o 
  -5   6  11        7.58       12.07     10.71 o 
  -4   6  11     2163.40     2181.61     60.58 o 
  -3   6  11       51.60       70.44     16.63 o 
  -2   6  11        2.82       58.27     16.71 o 
  -1   6  11     1161.92     1240.65     47.84 o 
   0   6  11       59.65       56.60     15.87 o 
   1   6  11      869.81      912.60     40.60 o 
   2   6  11       98.89      165.10     20.79 o 
   3   6  11      744.72      688.39     37.76 o 
   4   6  11      194.04      207.59     25.39 o 
   5   6  11       84.75      105.99     26.18 o 
   6   6  11       52.40      100.59     35.54 o 
  -8   7  11      235.68      254.65     55.84 o 
  -7   7  11      317.01      353.17     53.14 o 
  -6   7  11      456.10      410.59     33.99 o 
  -5   7  11       74.61       83.40     17.03 o 
  -4   7  11      284.73      270.29     36.96 o 
  -3   7  11       41.72       39.37     11.95 o 
  -2   7  11      210.89      212.52     26.84 o 
  -1   7  11      121.30      148.66     30.62 o 
   0   7  11      263.98      278.41     29.71 o 
   1   7  11      730.79      783.24     52.85 o 
   2   7  11        3.52        9.37     14.73 o 
   3   7  11      236.74      237.22     23.33 o 
   4   7  11       46.34       79.68     19.44 o 
   5   7  11      345.41      317.67     38.72 o 
  -8   8  11     1976.79     2036.88    118.52 o 
  -7   8  11     3301.55     3157.67    147.43 o 
  -6   8  11     1623.56     1575.70     61.09 o 
  -5   8  11     3533.03     3647.87    102.46 o 
  -4   8  11     6814.01     6893.63    173.23 o 
  -3   8  11     3074.28     3097.20     93.79 o 
  -2   8  11     1279.67     1218.31     48.19 o 
  -1   8  11     3731.71     3602.45    108.77 o 
   0   8  11     2345.96     2294.36     76.75 o 
   1   8  11      526.06      508.56     40.92 o 
   2   8  11     1496.08     1388.44    116.88 o 
   3   8  11     2134.58     2296.04    104.19 o 
   4   8  11     1680.47     1662.85     85.08 o 
   5   8  11     1458.08     1448.15     83.15 o 
  -7   9  11       57.43       47.11     21.63 o 
  -6   9  11       10.27        0.13     15.59 o 
  -5   9  11        0.02        9.49     14.41 o 
  -4   9  11      380.32      418.80     63.65 o 
  -3   9  11      305.14      326.15     25.58 o 
  -2   9  11        0.51      -20.49     19.02 o 
  -1   9  11      251.12      288.41     31.58 o 
   0   9  11      688.48      728.67     48.49 o 
   1   9  11       89.99      116.22     24.98 o 
   2   9  11        3.31       -2.98     34.67 o 
   3   9  11        5.58       -3.98     23.24 o 
   4   9  11       12.84        9.53     21.62 o 
  -7  10  11      426.66      284.64     44.12 o 
  -6  10  11      537.17      537.56     40.76 o 
  -5  10  11     1049.21     1064.99     55.29 o 
  -4  10  11       57.85       65.79     19.96 o 
  -3  10  11     1026.42     1020.22     55.78 o 
  -2  10  11      524.53      535.18     42.35 o 
  -1  10  11      162.41      214.59     29.34 o 
   0  10  11      887.07      894.56     56.00 o 
   1  10  11       73.08       95.21     40.89 o 
   2  10  11     1223.59     1156.55     67.03 o 
   3  10  11      212.01      232.49     39.45 o 
   4  10  11      332.21      315.07     41.11 o 
  -6  11  11      121.19       88.55     34.81 o 
  -5  11  11        3.14        3.30     15.79 o 
  -4  11  11       15.84       15.35     28.50 o 
  -3  11  11       42.21      119.01     29.31 o 
  -2  11  11       39.49       21.45     30.19 o 
  -1  11  11      324.97      309.79     35.74 o 
   0  11  11        4.14      -25.14     21.45 o 
   1  11  11      367.55      373.76     38.56 o 
   2  11  11        7.41       10.07     21.83 o 
   3  11  11      165.77      218.65     40.12 o 
  -4  12  11      914.14      855.16     59.69 o 
  -3  12  11      178.60      204.24     30.74 o 
  -2  12  11       23.11       28.44     21.66 o 
  -1  12  11      704.60      675.47     52.07 o 
   0  12  11      404.69      443.36     43.23 o 
   1  12  11       20.05       -4.46     24.94 o 
  -9   0  12       95.07      135.96     36.58 o 
  -8   0  12     1916.36     1744.08    111.43 o 
  -7   0  12     4632.15     4440.60    214.28 o 
  -6   0  12      717.77      685.28     67.27 o 
  -5   0  12      868.53      935.99     47.52 o 
  -4   0  12    16567.61    16474.19    620.72 o 
  -3   0  12     2562.03     2645.40     90.91 o 
  -2   0  12     5550.94     4582.37    582.80 o 
  -1   0  12     4502.67     4124.98    286.03 o 
   0   0  12     8782.90     8119.15    337.98 o 
   1   0  12       23.84       12.47     64.82 o 
   2   0  12     3259.72     3128.80    154.34 o 
   3   0  12      248.53      256.54     40.91 o 
   4   0  12      283.81      279.32     50.88 o 
   5   0  12      210.09      197.58     41.71 o 
   6   0  12      520.43      554.55     65.41 o 
  -9   1  12       28.80       27.27     20.18 o 
  -8   1  12       62.56       57.84     22.19 o 
  -7   1  12      178.64      193.54     25.71 o 
  -6   1  12      124.52      203.78     33.89 o 
  -5   1  12      227.10      212.58     17.05 o 
  -4   1  12     2014.56     2068.56     61.84 o 
  -3   1  12     3775.46     3874.26     89.03 o 
  -2   1  12      459.69      491.50     27.69 o 
  -1   1  12     5640.46     5492.54    171.27 o 
   0   1  12     3945.46     3822.00    126.40 o 
   1   1  12     2573.15     2525.84     92.20 o 
   2   1  12     1591.50     1629.64     70.96 o 
   3   1  12     3988.75     3938.97    141.80 o 
   4   1  12     1210.01     1180.95     62.13 o 
   5   1  12      459.56      475.97     41.23 o 
   6   1  12      775.65      856.35     59.99 o 
  -9   2  12       46.70       60.37     23.32 o 
  -8   2  12      193.97      268.83     31.08 o 
  -7   2  12      210.67      227.54     34.36 o 
  -6   2  12       86.38      117.34     16.26 o 
  -5   2  12      355.76      343.75     20.21 o 
  -4   2  12     1063.33     1049.90     35.67 o 
  -3   2  12     1034.56      985.81     39.06 o 
  -2   2  12     1140.13     1065.77     58.22 o 
  -1   2  12     2186.41     2156.21     64.44 o 
   0   2  12     1985.83     2069.90    109.33 o 
   1   2  12     2191.66     2212.83     83.11 o 
   2   2  12     1717.83     1793.39     73.90 o 
   3   2  12      991.96     1089.44     59.16 o 
   4   2  12      483.70      511.92     45.10 o 
   5   2  12      316.00      346.33     37.04 o 
   6   2  12       29.54       51.97     33.77 o 
  -9   3  12        3.83       10.13     20.00 o 
  -8   3  12        9.53       -7.97     19.18 o 
  -7   3  12      154.80      198.69     27.58 o 
  -6   3  12      146.69      139.91     28.30 o 
  -5   3  12       58.70       90.23     16.30 o 
  -4   3  12     2241.59     2238.77     59.76 o 
  -3   3  12     3351.84     3187.24    208.20 o 
  -2   3  12       44.54       86.29     19.80 o 
  -1   3  12     4389.28     4417.41    118.44 o 
   0   3  12     4382.32     4213.23    113.49 o 
   1   3  12     1870.44     1609.16     80.28 o 
   2   3  12     1174.10     1228.31     58.17 o 
   3   3  12     5367.38     5446.49    190.66 o 
   4   3  12     1578.59     1568.43     75.29 o 
   5   3  12      966.69      964.99     59.60 o 
   6   3  12     2185.68     2212.70    109.26 o 
  -9   4  12      150.41      249.81     32.63 o 
  -8   4  12     1762.64     1833.01     82.59 o 
  -7   4  12     4047.86     3993.72    173.13 o 
  -6   4  12      809.07      799.37     34.06 o 
  -5   4  12      493.93      536.35     26.07 o 
  -4   4  12     9721.09     9424.35    208.11 o 
  -3   4  12      506.05      563.36     30.34 o 
  -2   4  12     1331.13     1260.68     55.74 o 
  -1   4  12      526.69      580.83     30.35 o 
   0   4  12     2547.95     2482.93    123.03 o 
   1   4  12      734.63      655.09     34.01 o 
   2   4  12     1536.75     1403.15     54.53 o 
   3   4  12      134.02      157.33     38.65 o 
   4   4  12        1.55        7.94     17.99 o 
   5   4  12     1000.78      965.04     75.27 o 
   6   4  12       19.08       55.64     27.10 o 
  -9   5  12       72.41       85.74     28.20 o 
  -8   5  12      220.78      246.67     32.19 o 
  -7   5  12      460.36      503.79     47.91 o 
  -6   5  12      827.28      743.44     38.63 o 
  -5   5  12      656.42      660.68     28.61 o 
  -4   5  12      556.17      554.71     25.90 o 
  -3   5  12      134.65      156.84     23.96 o 
  -2   5  12     1001.91     1023.23     42.22 o 
  -1   5  12        5.37       10.39     12.45 o 
   0   5  12      280.30      313.24     30.45 o 
   1   5  12       27.31       23.30     19.41 o 
   2   5  12      122.56      129.12     19.78 o 
   3   5  12        7.28       24.35     15.35 o 
   4   5  12      154.42      212.54     29.61 o 
   5   5  12      353.74      328.13     37.24 o 
  -8   6  12     2341.15     2274.49    122.27 o 
  -7   6  12     2413.79     2444.74    104.58 o 
  -6   6  12      921.98      903.39     42.84 o 
  -5   6  12     1351.83     1263.39     43.52 o 
  -4   6  12     2194.80     2195.09     89.17 o 
  -3   6  12      594.27      628.87     34.48 o 
  -2   6  12       60.73      132.65     19.50 o 
  -1   6  12      496.25      541.27     34.07 o 
   0   6  12      119.54      144.89     19.69 o 
   1   6  12      403.36      433.81     28.34 o 
   2   6  12      380.47      395.82     29.07 o 
   3   6  12      252.96      271.41     27.44 o 
   4   6  12      186.76      218.95     29.82 o 
   5   6  12      458.45      399.47     49.16 o 
  -8   7  12      285.90      333.30     44.97 o 
  -7   7  12      537.87      571.74     63.76 o 
  -6   7  12      604.64      565.36     34.07 o 
  -5   7  12      121.14      145.31     18.01 o 
  -4   7  12     1624.74     1679.32     54.96 o 
  -3   7  12     1918.99     2005.47     71.30 o 
  -2   7  12        1.91       -1.88     13.54 o 
  -1   7  12     2237.53     2430.98     81.87 o 
   0   7  12     2889.48     2807.55    101.16 o 
   1   7  12     1274.64     1227.97     51.84 o 
   2   7  12      793.65      792.98     64.20 o 
   3   7  12     4300.57     4155.94    138.62 o 
   4   7  12     1187.90     1102.42     78.02 o 
   5   7  12      843.81      823.10     71.12 o 
  -7   8  12        0.81      -23.47     20.73 o 
  -6   8  12      435.25      416.35     30.15 o 
  -5   8  12      980.57      994.14     40.78 o 
  -4   8  12      395.87      402.64     30.10 o 
  -3   8  12      584.06      554.49     32.63 o 
  -2   8  12       27.12       35.22     17.46 o 
  -1   8  12      217.20      264.61     25.24 o 
   0   8  12      223.30      287.48     36.39 o 
   1   8  12     1175.65     1089.69     62.66 o 
   2   8  12      215.48      254.30     30.91 o 
   3   8  12      419.65      434.93     39.52 o 
   4   8  12      207.79      181.88     37.18 o 
  -7   9  12       88.40      227.83     77.96 o 
  -6   9  12       89.12      104.07     19.86 o 
  -5   9  12        1.35       -8.02     14.98 o 
  -4   9  12      167.93      175.53     29.71 o 
  -3   9  12       62.54       56.97     23.89 o 
  -2   9  12      294.24      290.14     30.97 o 
  -1   9  12       80.64      138.64     31.47 o 
   0   9  12     1379.93     1328.23     67.23 o 
   1   9  12      474.66      527.55     50.93 o 
   2   9  12      989.96     1060.65     63.40 o 
   3   9  12     1327.64     1363.57     79.65 o 
  -6  10  12      101.72       58.93     58.64 o 
  -5  10  12      360.54      408.73     57.13 o 
  -4  10  12     1161.37     1206.52     65.30 o 
  -3  10  12      529.34      574.10     44.49 o 
  -2  10  12      241.55      272.14     44.85 o 
  -1  10  12     1375.23     1337.01     72.13 o 
   0  10  12      804.00      780.43     54.08 o 
   1  10  12     1470.53     1432.68     89.49 o 
   2  10  12     1100.45     1074.68     66.59 o 
   3  10  12      765.62      836.70     72.25 o 
  -5  11  12       47.20       49.88     22.22 o 
  -4  11  12       44.03       47.13     26.72 o 
  -3  11  12       27.79       26.29     36.29 o 
  -2  11  12      713.83      701.92     51.01 o 
  -1  11  12       35.55       18.17     22.20 o 
   0  11  12       58.80       31.34     26.76 o 
   1  11  12      419.27      390.05     45.38 o 
  -3  12  12     1279.07     1282.92    106.68 o 
  -2  12  12      489.28      479.39     46.93 o 
  -1  12  12     1091.21     1038.90     68.98 o 
  -9   1  13      105.50      111.44     37.18 o 
  -8   1  13     1725.33     1763.81     87.51 o 
  -7   1  13     4138.53     4320.95    157.35 o 
  -6   1  13     1753.17     1862.05     90.89 o 
  -5   1  13     4900.90     4943.40    131.83 o 
  -4   1  13     6659.64     6576.90    151.18 o 
  -3   1  13     7922.82     7819.82    170.22 o 
  -2   1  13     2029.52     2015.11     62.47 o 
  -1   1  13     4930.35     4770.86    151.85 o 
   0   1  13     3414.55     3502.24    123.56 o 
   1   1  13      831.89      811.09     45.98 o 
   2   1  13      871.11      946.34     52.98 o 
   3   1  13      645.17      657.57     45.22 o 
   4   1  13      313.55      299.04     44.42 o 
   5   1  13      217.02      241.51     34.87 o 
  -9   2  13       72.45       59.78     25.57 o 
  -8   2  13      895.86      891.73     56.58 o 
  -7   2  13      557.47      525.58     52.22 o 
  -6   2  13       64.32       78.78     19.03 o 
  -5   2  13      263.37      241.91     19.92 o 
  -4   2  13      171.56      168.71     19.13 o 
  -3   2  13      164.83      123.96     15.29 o 
  -2   2  13       73.74       83.21     16.09 o 
  -1   2  13      896.26      921.15     38.50 o 
   0   2  13     2661.22     2883.47    103.26 o 
   1   2  13        5.40      -13.84     16.95 o 
   2   2  13      931.70      822.12     48.66 o 
   3   2  13     1879.14     1883.26     85.47 o 
   4   2  13      170.84      211.20     30.02 o 
   5   2  13       53.70       41.54     23.28 o 
  -9   3  13       31.93       16.26     22.46 o 
  -8   3  13       59.07       64.98     59.29 o 
  -7   3  13      223.48      248.40     42.74 o 
  -6   3  13       18.14       19.61     18.39 o 
  -5   3  13      118.67      106.30     17.41 o 
  -4   3  13       68.22       95.00     21.43 o 
  -3   3  13      534.97      483.97     28.26 o 
  -2   3  13      184.54      182.02     21.91 o 
  -1   3  13      165.89      170.16     37.94 o 
   0   3  13      164.91      202.22     22.92 o 
   1   3  13        4.59       12.86     16.68 o 
   2   3  13       20.49       40.44     20.41 o 
   3   3  13      114.57      202.63     38.37 o 
   4   3  13       21.93       86.84     26.36 o 
   5   3  13        0.94       33.52     23.93 o 
  -8   4  13       97.69       68.23     27.82 o 
  -7   4  13       53.63       80.19     23.56 o 
  -6   4  13       26.34       20.88     14.77 o 
  -5   4  13       30.30       38.89     12.68 o 
  -4   4  13       90.52      130.28     16.33 o 
  -3   4  13       72.04      109.72     18.76 o 
  -2   4  13      179.34      215.52     20.96 o 
  -1   4  13       27.49       32.96     19.68 o 
   0   4  13        0.43       28.74     14.00 o 
   1   4  13       20.89       84.49     36.40 o 
   2   4  13       34.80       33.85     35.50 o 
   3   4  13      637.85      670.45     49.19 o 
   4   4  13      732.30      718.78     49.76 o 
   5   4  13      465.04      452.26     45.83 o 
  -8   5  13     1261.97     1287.48     73.52 o 
  -7   5  13     2487.06     2646.60    109.68 o 
  -6   5  13      255.34      290.34     25.40 o 
  -5   5  13     1283.46     1291.10     44.92 o 
  -4   5  13     2102.25     2112.42     98.37 o 
  -3   5  13     2812.15     2833.36    102.07 o 
  -2   5  13      735.88      734.44     37.43 o 
  -1   5  13     3927.44     3892.02    117.44 o 
   0   5  13     4447.93     4324.06    128.43 o 
   1   5  13     2409.03     2257.04     77.11 o 
   2   5  13     3546.18     3592.67    136.48 o 
   3   5  13     2822.24     2835.40    162.90 o 
   4   5  13     2102.62     2154.68    103.11 o 
   5   5  13     1409.72     1373.23     82.69 o 
  -8   6  13      128.82      211.08     37.05 o 
  -7   6  13       55.69      114.50     25.13 o 
  -6   6  13        3.85       17.15     17.61 o 
  -5   6  13        9.08       28.23     14.75 o 
  -4   6  13      377.58      352.77     27.64 o 
  -3   6  13        0.95       10.47     14.58 o 
  -2   6  13      245.44      223.47     25.56 o 
  -1   6  13      569.90      649.88     37.24 o 
   0   6  13     1255.41     1358.45     55.86 o 
   1   6  13       42.10       66.77     18.18 o 
   2   6  13      242.60      246.91     28.42 o 
   3   6  13      306.74      311.70     36.60 o 
   4   6  13        5.93       54.12     41.92 o 
  -7   7  13      175.67      159.10     28.07 o 
  -6   7  13      313.08      285.24     29.47 o 
  -5   7  13       98.30      122.75     22.31 o 
  -4   7  13      597.65      623.27     47.69 o 
  -3   7  13      100.24      149.52     26.19 o 
  -2   7  13     1828.87     1913.73     81.98 o 
  -1   7  13     1222.74     1288.79     54.81 o 
   0   7  13     1699.76     1601.57     65.45 o 
   1   7  13     2341.17     2196.24     80.59 o 
   2   7  13     2960.18     2775.54    116.64 o 
   3   7  13     1924.43     1956.65    112.43 o 
   4   7  13     1789.47     1708.11    108.31 o 
  -7   8  13      211.88      275.92     53.79 o 
  -6   8  13      108.53      107.62     30.67 o 
  -5   8  13       42.89       86.14     19.88 o 
  -4   8  13       78.01      134.44     22.37 o 
  -3   8  13       10.82       40.96     18.80 o 
  -2   8  13       42.41       51.53     17.98 o 
  -1   8  13       14.97       27.96     23.82 o 
   0   8  13       80.65       96.40     40.54 o 
   1   8  13        0.36       24.78     20.92 o 
   2   8  13       45.86       54.57     30.65 o 
   3   8  13      593.19      487.10     62.16 o 
  -6   9  13        1.68       46.31     36.71 o 
  -5   9  13      256.07      248.16     39.67 o 
  -4   9  13      349.71      360.58     53.76 o 
  -3   9  13      559.94      589.47     46.31 o 
  -2   9  13       34.75       35.85     20.74 o 
  -1   9  13      598.14      638.15     63.36 o 
   0   9  13      642.03      805.00     96.54 o 
   1   9  13      124.75      163.12     33.07 o 
   2   9  13      335.20      282.68     36.03 o 
  -5  10  13        4.99       10.05     22.32 o 
  -4  10  13       80.00      100.62     27.11 o 
  -3  10  13      125.65      159.99     29.93 o 
  -2  10  13       27.81       16.02     26.85 o 
  -1  10  13      110.94      158.81     28.83 o 
   0  10  13       28.13       43.80     28.20 o 
   1  10  13      637.51      717.61     55.15 o 
  -3  11  13      837.30      877.12     67.94 o 
  -2  11  13     2064.99     1997.92    111.56 o 
  -1  11  13     1370.26     1393.61     83.36 o 
  -8   0  14     1235.82     1178.71     97.29 o 
  -7   0  14     2070.05     2087.86    198.64 o 
  -6   0  14      911.19      676.47    282.00 o 
  -5   0  14     2193.24     2168.53     91.05 o 
  -4   0  14     4575.19     4736.10    169.10 o 
  -3   0  14     2304.33     2270.02    119.00 o 
  -2   0  14      477.82      557.94     91.13 o 
  -1   0  14     2514.58     2328.16    162.13 o 
   0   0  14     5595.38     5250.73    254.65 o 
   1   0  14       54.31      219.88     39.65 o 
   2   0  14     1820.78     1734.77    112.02 o 
   3   0  14     2907.52     2855.77    171.54 o 
   4   0  14     2078.71     2068.55    143.66 o 
  -8   1  14      574.44      583.49     56.14 o 
  -7   1  14     1381.12     1527.22    167.54 o 
  -6   1  14      262.48      298.26     30.25 o 
  -5   1  14      464.86      445.14     23.44 o 
  -4   1  14      643.18      606.46     27.40 o 
  -3   1  14        3.94       22.70     14.00 o 
  -2   1  14       86.62      135.26     27.18 o 
  -1   1  14      160.43      208.51     30.08 o 
   0   1  14      121.16      135.40     37.01 o 
   1   1  14      192.08      255.49     28.85 o 
   2   1  14      177.08      194.06     27.93 o 
   3   1  14       73.58       82.15     24.96 o 
   4   1  14       52.25      171.80     37.44 o 
  -8   2  14       43.22       76.34     27.41 o 
  -7   2  14       28.55       55.38     30.87 o 
  -6   2  14        0.19      -14.77     36.16 o 
  -5   2  14        0.41       -0.58     10.44 o 
  -4   2  14       11.75       16.13     12.59 o 
  -3   2  14       26.74       37.17     22.73 o 
  -2   2  14      108.28      121.73     18.03 o 
  -1   2  14        7.53       42.01     32.58 o 
   0   2  14       41.34       57.09     21.15 o 
   1   2  14       14.57       26.56     19.00 o 
   2   2  14      227.60      238.67     30.24 o 
   3   2  14      500.73      538.40     43.02 o 
   4   2  14      365.77      374.30     58.68 o 
  -8   3  14     1127.05     1200.78     69.28 o 
  -7   3  14     2212.11     2235.50     97.97 o 
  -6   3  14      666.40      678.76     65.94 o 
  -5   3  14     1456.95     1468.55     74.06 o 
  -4   3  14     2078.79     1982.70     67.76 o 
  -3   3  14      622.45      658.17     34.38 o 
  -2   3  14     1094.09      968.49     47.46 o 
  -1   3  14     1464.63     1407.58     54.14 o 
   0   3  14       29.96       50.06     20.34 o 
   1   3  14      781.43      739.99     48.14 o 
   2   3  14      646.02      606.99     43.50 o 
   3   3  14       16.74      174.83     61.78 o 
   4   3  14      121.52      216.47     35.05 o 
  -8   4  14       57.65       77.99     26.71 o 
  -7   4  14      204.19      220.78     36.31 o 
  -6   4  14       13.50       50.40     19.47 o 
  -5   4  14      402.52      366.35     26.49 o 
  -4   4  14     1729.35     1699.82     63.18 o 
  -3   4  14     1024.13      994.52     43.86 o 
  -2   4  14      185.06      218.54     29.34 o 
  -1   4  14     1227.37     1140.02     47.06 o 
   0   4  14     2912.32     2724.91    121.52 o 
   1   4  14       57.71      115.71     28.30 o 
   2   4  14      278.08      311.49     33.35 o 
   3   4  14      348.82      328.63     37.06 o 
   4   4  14       66.05       84.10     26.43 o 
  -7   5  14       29.16       43.36     22.83 o 
  -6   5  14      478.49      531.69     49.87 o 
  -5   5  14      571.56      559.56     42.64 o 
  -4   5  14      426.06      471.67     32.24 o 
  -3   5  14     1198.28     1224.90     51.39 o 
  -2   5  14      618.07      625.15     35.57 o 
  -1   5  14      348.56      343.47     44.04 o 
   0   5  14      526.60      502.74     33.44 o 
   1   5  14        0.45       46.83     27.00 o 
   2   5  14        5.80      -26.55     22.03 o 
   3   5  14       15.52       35.56     22.46 o 
   4   5  14      100.34      108.48     30.21 o 
  -7   6  14      183.35      175.93     45.15 o 
  -6   6  14      157.63      318.18     52.23 o 
  -5   6  14      637.89      654.58     38.02 o 
  -4   6  14     2383.09     2491.43    126.43 o 
  -3   6  14     1936.88     1996.94     78.04 o 
  -2   6  14     1701.89     1771.40     72.29 o 
  -1   6  14     5159.01     5175.77    191.53 o 
   0   6  14     5496.20     5141.56    161.08 o 
   1   6  14     3111.81     2892.21    119.24 o 
   2   6  14     4265.37     4180.53    164.67 o 
   3   6  14     4226.19     4262.60    207.94 o 
  -6   7  14       77.51       43.56     28.23 o 
  -5   7  14      395.02      431.05     33.24 o 
  -4   7  14      796.35      797.57     43.95 o 
  -3   7  14      314.18      270.91     30.18 o 
  -2   7  14      657.97      674.79     42.31 o 
  -1   7  14     1205.17     1145.53     53.41 o 
   0   7  14       71.51       85.24     20.24 o 
   1   7  14      636.14      664.85     74.65 o 
   2   7  14      463.92      438.38     49.83 o 
   3   7  14       20.62       89.27     38.11 o 
  -6   8  14        0.03      -13.11     24.02 o 
  -5   8  14        2.05       21.11     16.86 o 
  -4   8  14       36.03       63.17     21.12 o 
  -3   8  14        1.62      -11.18     39.24 o 
  -2   8  14      224.70      237.27     33.15 o 
  -1   8  14       69.94       17.59     21.33 o 
   0   8  14       53.04      120.76     38.01 o 
   1   8  14      567.09      609.32     49.81 o 
   2   8  14        9.43        6.17     26.19 o 
  -5   9  14      638.11      634.01     64.54 o 
  -4   9  14      541.40      610.23     48.15 o 
  -3   9  14      970.69      954.19     77.76 o 
  -2   9  14      776.90      809.05     65.46 o 
  -1   9  14      849.87      928.80     60.04 o 
   0   9  14      857.65      869.76     62.97 o 
   1   9  14      415.56      436.95     43.30 o 
  -3  10  14       70.96      131.17     30.90 o 
  -2  10  14        1.46       65.97     31.08 o 
  -1  10  14      651.48      615.60     51.16 o 
  -7   1  15        4.48        8.16     18.92 o 
  -6   1  15      146.81      147.97     26.25 o 
  -5   1  15      168.82      150.61     19.29 o 
  -4   1  15       47.14       83.77     19.36 o 
  -3   1  15        0.74       17.69     22.16 o 
  -2   1  15       30.37       55.32     20.07 o 
  -1   1  15      318.71      357.93     34.32 o 
   0   1  15      590.96      653.16     47.59 o 
   1   1  15      160.32      154.55     27.09 o 
   2   1  15      410.89      438.95     39.74 o 
   3   1  15     1387.69     1385.71     79.69 o 
  -7   2  15     1700.74     1746.57     85.26 o 
  -6   2  15      226.90      250.04     30.58 o 
  -5   2  15      718.76      691.09     37.65 o 
  -4   2  15     3774.75     3734.20    115.73 o 
  -3   2  15      521.06      576.69     34.43 o 
  -2   2  15      402.41      394.89     35.56 o 
  -1   2  15     2405.96     2465.29     99.92 o 
   0   2  15     1151.96     1069.87     59.37 o 
   1   2  15     1208.10     1148.35     63.42 o 
   2   2  15     1746.89     1588.27     82.35 o 
   3   2  15     2013.33     1988.95     98.13 o 
  -7   3  15      321.49      416.88     44.61 o 
  -6   3  15      185.87      220.91     37.24 o 
  -5   3  15      183.22      193.89     24.01 o 
  -4   3  15      380.36      436.51     32.87 o 
  -3   3  15       19.17       36.73     32.59 o 
  -2   3  15       70.29      129.84     26.33 o 
  -1   3  15       60.16       47.54     24.23 o 
   0   3  15      287.21      276.87     32.10 o 
   1   3  15      572.51      627.22     49.64 o 
   2   3  15      429.55      418.43     41.36 o 
   3   3  15       91.50       99.31     28.39 o 
  -7   4  15     1020.80     1015.76     99.05 o 
  -6   4  15      546.47      568.47     58.71 o 
  -5   4  15     1314.12     1329.96     56.86 o 
  -4   4  15     2319.77     2228.93     81.30 o 
  -3   4  15     1358.65     1318.36     58.12 o 
  -2   4  15     1381.46     1402.58     60.08 o 
  -1   4  15     1856.69     1845.04     82.10 o 
   0   4  15     1580.52     1451.19     74.15 o 
   1   4  15     1123.99     1080.87     68.46 o 
   2   4  15      919.07      841.71     56.70 o 
   3   4  15      589.80      506.63     49.04 o 
  -6   5  15        0.20       99.24     78.62 o 
  -5   5  15        0.04       59.64     46.95 o 
  -4   5  15      316.96      348.64     29.78 o 
  -3   5  15      105.57      151.15     23.95 o 
  -2   5  15        1.52       25.88     18.45 o 
  -1   5  15      314.27      261.26     32.33 o 
   0   5  15      494.32      496.20     41.86 o 
   1   5  15       12.00       17.61     20.24 o 
   2   5  15       90.86      105.92     27.69 o 
  -6   6  15       15.42       71.10     68.27 o 
  -5   6  15        6.79       -3.16     15.97 o 
  -4   6  15      808.68      858.01     57.70 o 
  -3   6  15        5.29        2.14     15.47 o 
  -2   6  15        2.13       14.76     19.84 o 
  -1   6  15      347.30      365.56     34.60 o 
   0   6  15       47.66       65.94     29.79 o 
   1   6  15       44.83      110.77     48.70 o 
   2   6  15       59.25       95.34     32.02 o 
  -5   7  15       26.93       -9.20     22.35 o 
  -4   7  15        4.98       13.85     20.01 o 
  -3   7  15       36.57       55.87     22.05 o 
  -2   7  15       33.56       67.33     25.03 o 
  -1   7  15       68.94      101.80     27.40 o 
   0   7  15      226.87      214.61     38.86 o 
   1   7  15      103.31      104.64     47.09 o 
  -4   8  15     3281.91     3219.04    138.29 o 
  -3   8  15     2039.99     1940.91    145.14 o 
  -2   8  15     2161.45     2164.77    103.72 o 
  -1   8  15     2747.75     2677.85    152.07 o 
   0   8  15     2145.49     2275.45    136.82 o 
  -7   0  16     1125.30     1100.41    145.17 o 
  -6   0  16      158.27      225.08     69.85 o 
  -5   0  16      475.28      433.02     49.71 o 
  -4   0  16     1028.15     1008.99     90.70 o 
  -3   0  16      324.41      260.36     65.11 o 
  -2   0  16      895.94      885.09     74.12 o 
  -1   0  16      527.23      453.93     57.38 o 
   0   0  16      331.28      326.52     50.34 o 
   1   0  16     1013.33     1042.61     92.55 o 
   2   0  16      919.61      935.81     87.16 o 
  -6   1  16       36.05       46.79     28.68 o 
  -5   1  16       27.35       29.21     18.00 o 
  -4   1  16      899.12      980.59     55.65 o 
  -3   1  16       73.40       89.21     30.29 o 
  -2   1  16      127.53      118.37     26.20 o 
  -1   1  16      871.37      851.29     56.32 o 
   0   1  16     1373.78     1400.54     74.63 o 
   1   1  16      640.00      661.38     52.13 o 
   2   1  16      889.97      843.44     58.97 o 
  -6   2  16       30.69       44.30     25.71 o 
  -5   2  16       23.05       51.68     20.23 o 
  -4   2  16        0.28       19.60     21.19 o 
  -3   2  16       29.12       17.26     19.71 o 
  -2   2  16       27.54       37.67     21.21 o 
  -1   2  16       54.81       35.66     22.54 o 
   0   2  16       47.52       73.16     24.24 o 
   1   2  16        8.32       30.62     22.30 o 
   2   2  16        5.93       26.56     33.48 o 
  -6   3  16      125.51      154.54     43.67 o 
  -5   3  16      173.52      140.60     26.42 o 
  -4   3  16     2058.86     2019.25     89.10 o 
  -3   3  16      535.08      518.90     41.26 o 
  -2   3  16      481.45      459.94     39.11 o 
  -1   3  16     2222.20     2302.15    102.04 o 
   0   3  16     2303.94     2301.92    108.07 o 
   1   3  16      887.07      888.49     63.39 o 
   2   3  16     1154.03     1138.77     71.16 o 
  -6   4  16        1.92        9.21     21.93 o 
  -5   4  16      174.98      154.91     41.29 o 
  -4   4  16      665.42      732.21     43.91 o 
  -3   4  16      294.35      308.67     42.03 o 
  -2   4  16      732.01      707.52     48.91 o 
  -1   4  16      383.84      459.55     40.58 o 
   0   4  16      162.99      188.08     30.78 o 
   1   4  16      333.35      425.82     42.15 o 
  -5   5  16      354.42      379.74     43.62 o 
  -4   5  16      129.02      110.77     24.49 o 
  -3   5  16      847.61      877.68     57.57 o 
  -2   5  16      695.45      790.08     53.67 o 
  -1   5  16      624.38      649.32     48.19 o 
   0   5  16      268.54      223.90     33.48 o 
   1   5  16      389.05      398.17     41.13 o 
  -4   6  16     1154.26     1054.16     65.99 o 
  -3   6  16      778.40      776.13     54.87 o 
  -2   6  16      825.21      811.14     54.48 o 
  -1   6  16      347.24      395.07     40.61 o 
   0   6  16      110.54       71.81     32.18 o 
  -3   7  16      629.17      787.26     66.73 o 
  -2   7  16      374.33      397.86     47.92 o 
  -5   1  17      702.92      594.69     74.46 o 
  -4   1  17     1565.74     1598.30     79.51 o 
  -3   1  17     1294.56     1286.82     70.31 o 
  -2   1  17     1249.76     1330.70     74.22 o 
  -1   1  17     2930.11     2991.07    131.42 o 
   0   1  17     1938.72     1893.85     95.18 o 
  -5   2  17       90.91      109.63     41.46 o 
  -4   2  17       90.90      130.71     29.41 o 
  -3   2  17      148.65      185.16     29.87 o 
  -2   2  17      251.46      299.39     36.97 o 
  -1   2  17     1245.07     1267.20     71.68 o 
   0   2  17      515.96      509.11     46.40 o 
  -4   3  17      109.72      119.46     29.68 o 
  -3   3  17       95.58       74.99     32.31 o 
  -2   3  17        2.02      -14.25     21.75 o 
  -1   3  17      160.34      191.33     32.82 o 
   0   3  17       38.76       33.63     25.16 o 
  -4   4  17      302.45      254.21     37.87 o 
  -3   4  17      212.35      218.58     33.96 o 
  -2   4  17      117.56       73.74     28.23 o 
  -1   4  17      276.82      263.39     36.43 o 
                                                 
